# Supplementary material for: Assessing the potential of seaweed extracts to improve vegetative, physiological and berry quality parameters in Vitis vinifera cv. Chardonnay under cool climatic conditions
Source: PLoS One. 2025 Sep 2;20(9):e0331039. doi: 10.1371/journal.pone.0331039 (PMC12404493; doi:10.1371/journal.pone.0331039)
Supplement: S1 Data — (XLSX) [file pone.0331039.s012.xlsx]

## Sheet: Vegetative
ID	Year	Time	Date	EL_stage	Pseudo_EL	VegDAA	Temp	maxTemp	RH	cumul_Rain	GDD	Treat	Vine	Repl	Block	CCI	RC_CS	Fv_Fm	minmax	znorm	Phi_Eo	Stom_cond	LeafDMass	LeafDM	LeafA	SLA	Starch
1	2021	T0	2021-06-29	23	EL23	0	19	24	89	19.6	353	Control	1	1	1	15.48	4525	0.784	0.706	0.485	0.498
2	2021	T0	2021-06-29	23	EL23	0	19	24	89	19.6	353	Control	2	2	1	14.65	4233	0.7705	0.618	-0.028	0.277
3	2021	T0	2021-06-29	23	EL23	0	19	24	89	19.6	353	Control	3	3	1	19.48	4496	0.8135	0.899	1.605	0.378
4	2021	T0	2021-06-29	23	EL23	0	19	24	89	19.6	353	Control	4	4	2	15.48	4485	0.7915	0.755	0.77	0.288
5	2021	T0	2021-06-29	23	EL23	0	19	24	89	19.6	353	Control	5	5	2	16.75	4493	0.815	0.908	1.662	0.373
6	2021	T0	2021-06-29	23	EL23	0	19	24	89	19.6	353	Control	6	6	2	15.68	4410	0.7985	0.801	1.036	0.36
7	2021	T0	2021-06-29	23	EL23	0	19	24	89	19.6	353	Control	7	7	3	16.4	4524	0.7865	0.722	0.58	0.357
8	2021	T0	2021-06-29	23	EL23	0	19	24	89	19.6	353	Control	8	8	3	16.75	4043	0.7865	0.722	0.58	0.414
9	2021	T0	2021-06-29	23	EL23	0	19	24	89	19.6	353	Control	9	9	3	15.5	3902	0.7655	0.585	-0.218	0.394
10	2021	T0	2021-06-29	23	EL23	0	19	24	89	19.6	353	Control	10	10	4	15.58	4483	0.79	0.745	0.713	0.379
11	2021	T0	2021-06-29	23	EL23	0	19	24	89	19.6	353	Control	11	11	4	17.3	4813	0.802	0.824	1.168	0.362
12	2021	T0	2021-06-29	23	EL23	0	19	24	89	19.6	353	Control	12	12	4	19.85	4323	0.7945	0.775	0.884	0.479
13	2021	T0	2021-06-29	23	EL23	0	19	24	89	19.6	353	A. nodosum	13	1	1	17.48	4760	0.8025	0.827	1.187	0.389
14	2021	T0	2021-06-29	23	EL23	0	19	24	89	19.6	353	A. nodosum	14	2	1	16.85	4778	0.8275	0.99	2.137	0.411
15	2021	T0	2021-06-29	23	EL23	0	19	24	89	19.6	353	A. nodosum	15	3	1	18.73	4618	0.782	0.693	0.409	0.275
16	2021	T0	2021-06-29	23	EL23	0	19	24	89	19.6	353	A. nodosum	16	4	2	20.13	5014	0.7965	0.788	0.96	0.391
17	2021	T0	2021-06-29	23	EL23	0	19	24	89	19.6	353	A. nodosum	17	5	2	16.73	4235	0.7595	0.546	-0.446	0.299
18	2021	T0	2021-06-29	23	EL23	0	19	24	89	19.6	353	A. nodosum	18	6	2	15.33	4989	0.8155	0.912	1.681	0.423
19	2021	T0	2021-06-29	23	EL23	0	19	24	89	19.6	353	A. nodosum	19	7	3	19.98	4430	0.7575	0.533	-0.522	0.273
20	2021	T0	2021-06-29	23	EL23	0	19	24	89	19.6	353	A. nodosum	20	8	3	18.58	4621	0.8	0.81	1.092	0.453
21	2021	T0	2021-06-29	23	EL23	0	19	24	89	19.6	353	A. nodosum	21	9	3	18.55	4409	0.742	0.431	-1.11	0.297
22	2021	T0	2021-06-29	23	EL23	0	19	24	89	19.6	353	A. nodosum	22	10	4	18	5037	0.8015	0.82	1.149	0.42
23	2021	T0	2021-06-29	23	EL23	0	19	24	89	19.6	353	A. nodosum	23	11	4	17.68	4589	0.8035	0.833	1.225	0.374
24	2021	T0	2021-06-29	23	EL23	0	19	24	89	19.6	353	A. nodosum	24	12	4	20.7	4544	0.7685	0.605	-0.104	0.407
25	2021	T0	2021-06-29	23	EL23	0	19	24	89	19.6	353	E. maxima	25	1	1	17.35	5023	0.819	0.935	1.814	0.393
26	2021	T0	2021-06-29	23	EL23	0	19	24	89	19.6	353	E. maxima	26	2	1	18.4	4868	0.821	0.948	1.89	0.442
27	2021	T0	2021-06-29	23	EL23	0	19	24	89	19.6	353	E. maxima	27	3	1	17.83	4670	0.7545	0.513	-0.636	0.297
28	2021	T0	2021-06-29	23	EL23	0	19	24	89	19.6	353	E. maxima	28	4	2	14.5	4528	0.7715	0.624	0.01	0.272
29	2021	T0	2021-06-29	23	EL23	0	19	24	89	19.6	353	E. maxima	29	5	2	16.9	4618	0.786	0.719	0.561	0.341
30	2021	T0	2021-06-29	23	EL23	0	19	24	89	19.6	353	E. maxima	30	6	2	16.63	4798	0.798	0.797	1.017	0.401
31	2021	T0	2021-06-29	23	EL23	0	19	24	89	19.6	353	E. maxima	31	7	3	17.8	4152	0.766	0.588	-0.199	0.299
32	2021	T0	2021-06-29	23	EL23	0	19	24	89	19.6	353	E. maxima	32	8	3	14.95	4596	0.79	0.745	0.713	0.33
33	2021	T0	2021-06-29	23	EL23	0	19	24	89	19.6	353	E. maxima	33	9	3	16.5	4309	0.758	0.536	-0.503	0.266
34	2021	T0	2021-06-29	23	EL23	0	19	24	89	19.6	353	E. maxima	34	10	4	19.13	4149	0.746	0.458	-0.959	0.411
35	2021	T0	2021-06-29	23	EL23	0	19	24	89	19.6	353	E. maxima	35	11	4	15.38	3880	0.7815	0.69	0.39	0.329
36	2021	T0	2021-06-29	23	EL23	0	19	24	89	19.6	353	E. maxima	36	12	4	15.85	4676	0.8065	0.853	1.339	0.395
37	2021	T0	2021-06-29	23	EL23	0	19	24	89	19.6	353	NPK-Ref	37	1	1	19.83	4795	0.7715	0.624	0.01	0.326
38	2021	T0	2021-06-29	23	EL23	0	19	24	89	19.6	353	NPK-Ref	38	2	1	19.35	4849	0.7855	0.716	0.542	0.303
39	2021	T0	2021-06-29	23	EL23	0	19	24	89	19.6	353	NPK-Ref	39	3	1	17.23	5631	0.829	1	2.194	0.426
40	2021	T0	2021-06-29	23	EL23	0	19	24	89	19.6	353	NPK-Ref	40	4	2	15.3	4603	0.7935	0.768	0.846	0.341
41	2021	T0	2021-06-29	23	EL23	0	19	24	89	19.6	353	NPK-Ref	41	5	2	18.73	4445	0.736	0.392	-1.338	0.256
42	2021	T0	2021-06-29	23	EL23	0	19	24	89	19.6	353	NPK-Ref	42	6	2	18.3	4590	0.7915	0.755	0.77	0.348
43	2021	T0	2021-06-29	23	EL23	0	19	24	89	19.6	353	NPK-Ref	43	7	3	14.1	4881	0.815	0.908	1.662	0.397
44	2021	T0	2021-06-29	23	EL23	0	19	24	89	19.6	353	NPK-Ref	44	8	3	15.38	4470	0.7715	0.624	0.01	0.356
45	2021	T0	2021-06-29	23	EL23	0	19	24	89	19.6	353	NPK-Ref	45	9	3	13.25	4012	0.7885	0.735	0.656	0.333
46	2021	T0	2021-06-29	23	EL23	0	19	24	89	19.6	353	NPK-Ref	46	10	4	18.35	4975	0.7505	0.487	-0.788	0.312
47	2021	T0	2021-06-29	23	EL23	0	19	24	89	19.6	353	NPK-Ref	47	11	4	15.08	5272	0.8005	0.814	1.111	0.39
48	2021	T0	2021-06-29	23	EL23	0	19	24	89	19.6	353	NPK-Ref	48	12	4	15.15	5203	0.7945	0.775	0.884	0.356
49	2021	T1	2024-07-04	27	EL25	5	17.5	23.5	98	35.2	383	Control	1	1	1							529.7	773	26.15	195.7	25.31	0.5
50	2021	T1	2024-07-04	27	EL25	5	17.5	23.5	98	35.2	383	Control	2	2	1							483.5	1096	27.2	149.6	13.65	1.3
51	2021	T1	2024-07-04	27	EL25	5	17.5	23.5	98	35.2	383	Control	3	3	1							391.8	1147	29.66	171.5	14.95	0.8
52	2021	T1	2024-07-04	27	EL25	5	17.5	23.5	98	35.2	383	Control	4	4	2							290.1	1163	29.2	181.3	15.59	0.7
53	2021	T1	2024-07-04	27	EL25	5	17.5	23.5	98	35.2	383	Control	5	5	2							336.9	1167	29.28	180.7	15.48	1.4
54	2021	T1	2024-07-04	27	EL25	5	17.5	23.5	98	35.2	383	Control	6	6	2							316.1	1272	28.5	187.7	14.76	0.8
55	2021	T1	2024-07-04	27	EL25	5	17.5	23.5	98	35.2	383	Control	7	7	3							464.3	1316	28.81	164.7	12.52	1.4
56	2021	T1	2024-07-04	27	EL25	5	17.5	23.5	98	35.2	383	Control	8	8	3							266.4	915	29.94	136.3	14.9	0.8
57	2021	T1	2024-07-04	27	EL25	5	17.5	23.5	98	35.2	383	Control	9	9	3							461.8	905	29.11	161	17.79	0.9
58	2021	T1	2024-07-04	27	EL25	5	17.5	23.5	98	35.2	383	Control	10	10	4							254.3	1371	29.39	187.7	13.69	0.7
59	2021	T1	2024-07-04	27	EL25	5	17.5	23.5	98	35.2	383	Control	11	11	4							249.6	1151	28.53	170.7	14.83	0.8
60	2021	T1	2024-07-04	27	EL25	5	17.5	23.5	98	35.2	383	Control	12	12	4							361.3	912	28.89	146.4	16.05	0.8
61	2021	T1	2024-07-04	27	EL25	5	17.5	23.5	98	35.2	383	A. nodosum	13	1	1							366.1	827	29.31	123.6	14.95	0.9
62	2021	T1	2024-07-04	27	EL25	5	17.5	23.5	98	35.2	383	A. nodosum	14	2	1							371	1221	30.59	172.9	14.16	1.2
63	2021	T1	2024-07-04	27	EL25	5	17.5	23.5	98	35.2	383	A. nodosum	15	3	1							477	1059	27.07	172.9	16.32	1.4
64	2021	T1	2024-07-04	27	EL25	5	17.5	23.5	98	35.2	383	A. nodosum	16	4	2							563.3	1531	27.75	251.9	16.46	1
65	2021	T1	2024-07-04	27	EL25	5	17.5	23.5	98	35.2	383	A. nodosum	17	5	2							434.4	1295	28.39	193.9	14.97	1
66	2021	T1	2024-07-04	27	EL25	5	17.5	23.5	98	35.2	383	A. nodosum	18	6	2							396.8	1239	28.4	193.9	15.65	0.8
67	2021	T1	2024-07-04	27	EL25	5	17.5	23.5	98	35.2	383	A. nodosum	19	7	3							285.5	1097	27.62	171.7	15.65	1.1
68	2021	T1	2024-07-04	27	EL25	5	17.5	23.5	98	35.2	383	A. nodosum	20	8	3							256.5	1375	28.11	200.6	14.59	0.8
69	2021	T1	2024-07-04	27	EL25	5	17.5	23.5	98	35.2	383	A. nodosum	21	9	3							334	1383	28.19	213.6	15.44	0.9
70	2021	T1	2024-07-04	27	EL25	5	17.5	23.5	98	35.2	383	A. nodosum	22	10	4							402	1288	29.09	171.2	13.29	0.8
71	2021	T1	2024-07-04	27	EL25	5	17.5	23.5	98	35.2	383	A. nodosum	23	11	4							310.4	854	27.07	147.8	17.3	0.9
72	2021	T1	2024-07-04	27	EL25	5	17.5	23.5	98	35.2	383	A. nodosum	24	12	4							398.8	1730	28.36	226.4	13.08	0.5
73	2021	T1	2024-07-04	27	EL25	5	17.5	23.5	98	35.2	383	E. maxima	25	1	1							531.5	1164	25.71	194.9	16.74	1
74	2021	T1	2024-07-04	27	EL25	5	17.5	23.5	98	35.2	383	E. maxima	26	2	1							559.1	1095	27.96	175.3	16	0.9
75	2021	T1	2024-07-04	27	EL25	5	17.5	23.5	98	35.2	383	E. maxima	27	3	1							314	1518	28.33	210.8	13.89	0.8
76	2021	T1	2024-07-04	27	EL25	5	17.5	23.5	98	35.2	383	E. maxima	28	4	2							458.7	990	27.15	164.8	16.64	0.7
77	2021	T1	2024-07-04	27	EL25	5	17.5	23.5	98	35.2	383	E. maxima	29	5	2							433	1253	28.4	190.5	15.2	1.3
78	2021	T1	2024-07-04	27	EL25	5	17.5	23.5	98	35.2	383	E. maxima	30	6	2							460.6	793	29.26	134.7	16.98	1.3
79	2021	T1	2024-07-04	27	EL25	5	17.5	23.5	98	35.2	383	E. maxima	31	7	3							508.5	1355	32.09	173.3	12.79	1.1
80	2021	T1	2024-07-04	27	EL25	5	17.5	23.5	98	35.2	383	E. maxima	32	8	3							313.2	1038	28.43	160.7	15.48	1.3
81	2021	T1	2024-07-04	27	EL25	5	17.5	23.5	98	35.2	383	E. maxima	33	9	3							426.6	1196	28.69	189.9	15.88	0.6
82	2021	T1	2024-07-04	27	EL25	5	17.5	23.5	98	35.2	383	E. maxima	34	10	4							177	1432	30.69	198.7	13.88	1.1
83	2021	T1	2024-07-04	27	EL25	5	17.5	23.5	98	35.2	383	E. maxima	35	11	4							153	1084	29.62	147.5	13.61	1.1
84	2021	T1	2024-07-04	27	EL25	5	17.5	23.5	98	35.2	383	E. maxima	36	12	4							148	1281	29.06	186.4	14.55	1.1
85	2021	T1	2024-07-04	27	EL25	5	17.5	23.5	98	35.2	383	NPK-Ref	37	1	1							411.5	1341	27.5	216.1	16.11	0.8
86	2021	T1	2024-07-04	27	EL25	5	17.5	23.5	98	35.2	383	NPK-Ref	38	2	1							371	826	27.93	149.8	18.13	0.8
87	2021	T1	2024-07-04	27	EL25	5	17.5	23.5	98	35.2	383	NPK-Ref	39	3	1							323.8	839	27.64	149.9	17.87	0.6
88	2021	T1	2024-07-04	27	EL25	5	17.5	23.5	98	35.2	383	NPK-Ref	40	4	2							310	1671	28.54	228.4	13.67	0.7
89	2021	T1	2024-07-04	27	EL25	5	17.5	23.5	98	35.2	383	NPK-Ref	41	5	2							438.7	1371	29.14	192.2	14.02	0.7
90	2021	T1	2024-07-04	27	EL25	5	17.5	23.5	98	35.2	383	NPK-Ref	42	6	2							455.9	1162	28.81	196.2	16.88	0.7
91	2021	T1	2024-07-04	27	EL25	5	17.5	23.5	98	35.2	383	NPK-Ref	43	7	3							464.2	1142	29.06	173.4	15.18	0.7
92	2021	T1	2024-07-04	27	EL25	5	17.5	23.5	98	35.2	383	NPK-Ref	44	8	3							418.6	622	27.62	120.6	19.39	1
93	2021	T1	2024-07-04	27	EL25	5	17.5	23.5	98	35.2	383	NPK-Ref	45	9	3							276.9	701	25.92	126.1	17.98	1.3
94	2021	T1	2024-07-04	27	EL25	5	17.5	23.5	98	35.2	383	NPK-Ref	46	10	4							186	1208	29.06	171.4	14.19	1.5
95	2021	T1	2024-07-04	27	EL25	5	17.5	23.5	98	35.2	383	NPK-Ref	47	11	4							151	965	29.61	155.1	16.07	1
96	2021	T1	2024-07-04	27	EL25	5	17.5	23.5	98	35.2	383	NPK-Ref	48	12	4							140	978	26.85	179	18.3	1.5
97	2021	T2	2021-07-07	27	EL27	8	18.1	20.8	81	18.8	405	Control	1	1	1	15.25	5162	0.792	0.758	0.789	0.319
98	2021	T2	2021-07-07	27	EL27	8	18.1	20.8	81	18.8	405	Control	2	2	1	15.55	4521	0.774	0.641	0.105	0.286
99	2021	T2	2021-07-07	27	EL27	8	18.1	20.8	81	18.8	405	Control	3	3	1	16.83	5108	0.784	0.706	0.485	0.299
100	2021	T2	2021-07-07	27	EL27	8	18.1	20.8	81	18.8	405	Control	4	4	2	17.3	4851	0.782	0.693	0.409	0.281
101	2021	T2	2021-07-07	27	EL27	8	18.1	20.8	81	18.8	405	Control	5	5	2	18.33	4858	0.766	0.588	-0.199	0.271
102	2021	T2	2021-07-07	27	EL27	8	18.1	20.8	81	18.8	405	Control	6	6	2	19.15	5241	0.798	0.797	1.017	0.32
103	2021	T2	2021-07-07	27	EL27	8	18.1	20.8	81	18.8	405	Control	7	7	3	15.43	4395	0.751	0.49	-0.769	0.211
104	2021	T2	2021-07-07	27	EL27	8	18.1	20.8	81	18.8	405	Control	8	8	3	17.68	4692	0.781	0.686	0.371	0.298
105	2021	T2	2021-07-07	27	EL27	8	18.1	20.8	81	18.8	405	Control	9	9	3	17.35	4675	0.786	0.719	0.561	0.274
106	2021	T2	2021-07-07	27	EL27	8	18.1	20.8	81	18.8	405	Control	10	10	4	18.15	4692	0.819	0.935	1.814	0.521
107	2021	T2	2021-07-07	27	EL27	8	18.1	20.8	81	18.8	405	Control	11	11	4	18.58	4855	0.758	0.536	-0.503	0.245
108	2021	T2	2021-07-07	27	EL27	8	18.1	20.8	81	18.8	405	Control	12	12	4	20.13	5463	0.804	0.837	1.244	0.358
109	2021	T2	2021-07-07	27	EL27	8	18.1	20.8	81	18.8	405	A. nodosum	13	1	1	19	4590	0.765	0.582	-0.237	0.256
110	2021	T2	2021-07-07	27	EL27	8	18.1	20.8	81	18.8	405	A. nodosum	14	2	1	17.78	4452	0.765	0.582	-0.237	0.281
111	2021	T2	2021-07-07	27	EL27	8	18.1	20.8	81	18.8	405	A. nodosum	15	3	1	17.4	4822	0.814	0.902	1.624	0.322
112	2021	T2	2021-07-07	27	EL27	8	18.1	20.8	81	18.8	405	A. nodosum	16	4	2	20.05	5163	0.821	0.948	1.89	0.342
113	2021	T2	2021-07-07	27	EL27	8	18.1	20.8	81	18.8	405	A. nodosum	17	5	2	15.88	4513	0.775	0.647	0.143	0.267
114	2021	T2	2021-07-07	27	EL27	8	18.1	20.8	81	18.8	405	A. nodosum	18	6	2	16.45	4865	0.794	0.771	0.865	0.302
115	2021	T2	2021-07-07	27	EL27	8	18.1	20.8	81	18.8	405	A. nodosum	19	7	3	21.33	5441	0.782	0.693	0.409	0.321
116	2021	T2	2021-07-07	27	EL27	8	18.1	20.8	81	18.8	405	A. nodosum	20	8	3	17.73	4695	0.787	0.725	0.599	0.358
117	2021	T2	2021-07-07	27	EL27	8	18.1	20.8	81	18.8	405	A. nodosum	21	9	3	18.38	5382	0.814	0.902	1.624	0.375
118	2021	T2	2021-07-07	27	EL27	8	18.1	20.8	81	18.8	405	A. nodosum	22	10	4	20.78	5222	0.775	0.647	0.143	0.293
119	2021	T2	2021-07-07	27	EL27	8	18.1	20.8	81	18.8	405	A. nodosum	23	11	4	18.28	5108	0.818	0.928	1.776	0.359
120	2021	T2	2021-07-07	27	EL27	8	18.1	20.8	81	18.8	405	A. nodosum	24	12	4	22.43	5339	0.804	0.837	1.244	0.372
121	2021	T2	2021-07-07	27	EL27	8	18.1	20.8	81	18.8	405	E. maxima	25	1	1	18.13	4752	0.765	0.582	-0.237	0.263
122	2021	T2	2021-07-07	27	EL27	8	18.1	20.8	81	18.8	405	E. maxima	26	2	1	20.9	4780	0.77	0.614	-0.047	0.262
123	2021	T2	2021-07-07	27	EL27	8	18.1	20.8	81	18.8	405	E. maxima	27	3	1	18.48	4882	0.775	0.647	0.143	0.281
124	2021	T2	2021-07-07	27	EL27	8	18.1	20.8	81	18.8	405	E. maxima	28	4	2	15.65	4988	0.789	0.739	0.675	0.296
125	2021	T2	2021-07-07	27	EL27	8	18.1	20.8	81	18.8	405	E. maxima	29	5	2	16.35	4993	0.77	0.614	-0.047	0.277
126	2021	T2	2021-07-07	27	EL27	8	18.1	20.8	81	18.8	405	E. maxima	30	6	2	17.93	5136	0.787	0.725	0.599	0.293
127	2021	T2	2021-07-07	27	EL27	8	18.1	20.8	81	18.8	405	E. maxima	31	7	3	18.93	4418	0.739	0.412	-1.224	0.228
128	2021	T2	2021-07-07	27	EL27	8	18.1	20.8	81	18.8	405	E. maxima	32	8	3	17.13	4519	0.772	0.627	0.029	0.26
129	2021	T2	2021-07-07	27	EL27	8	18.1	20.8	81	18.8	405	E. maxima	33	9	3	17.05	4915	0.805	0.843	1.282	0.346
130	2021	T2	2021-07-07	27	EL27	8	18.1	20.8	81	18.8	405	E. maxima	34	10	4	19.68	4839	0.78	0.68	0.333	0.315
131	2021	T2	2021-07-07	27	EL27	8	18.1	20.8	81	18.8	405	E. maxima	35	11	4	15.83	4955	0.766	0.588	-0.199	0.277
132	2021	T2	2021-07-07	27	EL27	8	18.1	20.8	81	18.8	405	E. maxima	36	12	4	16.55	4900	0.805	0.843	1.282	0.311
133	2021	T2	2021-07-07	27	EL27	8	18.1	20.8	81	18.8	405	NPK-Ref	37	1	1	18.33	4816	0.755	0.516	-0.617	0.285
134	2021	T2	2021-07-07	27	EL27	8	18.1	20.8	81	18.8	405	NPK-Ref	38	2	1	18.1	4392	0.774	0.641	0.105	0.306
135	2021	T2	2021-07-07	27	EL27	8	18.1	20.8	81	18.8	405	NPK-Ref	39	3	1	17.25	4628	0.77	0.614	-0.047	0.254
136	2021	T2	2021-07-07	27	EL27	8	18.1	20.8	81	18.8	405	NPK-Ref	40	4	2	18.1	4638	0.749	0.477	-0.845	0.26
137	2021	T2	2021-07-07	27	EL27	8	18.1	20.8	81	18.8	405	NPK-Ref	41	5	2	18	4666	0.766	0.588	-0.199	0.275
138	2021	T2	2021-07-07	27	EL27	8	18.1	20.8	81	18.8	405	NPK-Ref	42	6	2	17.13	5071	0.789	0.739	0.675	0.319
139	2021	T2	2021-07-07	27	EL27	8	18.1	20.8	81	18.8	405	NPK-Ref	43	7	3	16.63	4684	0.782	0.693	0.409	0.308
140	2021	T2	2021-07-07	27	EL27	8	18.1	20.8	81	18.8	405	NPK-Ref	44	8	3	17.5	5129	0.786	0.719	0.561	0.331
141	2021	T2	2021-07-07	27	EL27	8	18.1	20.8	81	18.8	405	NPK-Ref	45	9	3	18.45	4687	0.794	0.771	0.865	0.306
142	2021	T2	2021-07-07	27	EL27	8	18.1	20.8	81	18.8	405	NPK-Ref	46	10	4	19.3	6118	0.78	0.68	0.333	0.314
143	2021	T2	2021-07-07	27	EL27	8	18.1	20.8	81	18.8	405	NPK-Ref	47	11	4	20.45	6121	0.809	0.869	1.434	0.402
144	2021	T2	2021-07-07	27	EL27	8	18.1	20.8	81	18.8	405	NPK-Ref	48	12	4	17.73	4915	0.767	0.595	-0.161	0.279
145	2021	T3	2021-07-19	31	EL31	20	19.3	27.8	81	58.1	499	Control	1	1	1		4718	0.756	0.523	-0.579	0.27	443.1	1084	30.71	142.6	13.15	5
146	2021	T3	2021-07-19	31	EL31	20	19.3	27.8	81	58.1	499	Control	2	2	1		4390	0.767	0.595	-0.161	0.251	545.1	865	26.91	201	23.24	5.5
147	2021	T3	2021-07-19	31	EL31	20	19.3	27.8	81	58.1	499	Control	3	3	1		3766	0.748	0.471	-0.883	0.332	494.2	1059	30.32	203.8	19.24	6.8
148	2021	T3	2021-07-19	31	EL31	20	19.3	27.8	81	58.1	499	Control	4	4	2		4263	0.766	0.588	-0.199	0.264	371.8	1465	31.1	171.5	11.71	6.1
149	2021	T3	2021-07-19	31	EL31	20	19.3	27.8	81	58.1	499	Control	5	5	2		4315	0.759	0.542	-0.465	0.275	520	1196	30.49	132.1	11.05	5.9
150	2021	T3	2021-07-19	31	EL31	20	19.3	27.8	81	58.1	499	Control	6	6	2		4104	0.759	0.542	-0.465	0.257	451.7	1539	29.96	180.5	11.73	6.7
151	2021	T3	2021-07-19	31	EL31	20	19.3	27.8	81	58.1	499	Control	7	7	3		4013	0.756	0.523	-0.579	0.233	508.4	1178	29.12	234.6	19.91	5.2
152	2021	T3	2021-07-19	31	EL31	20	19.3	27.8	81	58.1	499	Control	8	8	3		4087	0.802	0.824	1.168	0.333	252.4	715	29.07	172.5	24.12	8.5
153	2021	T3	2021-07-19	31	EL31	20	19.3	27.8	81	58.1	499	Control	9	9	3		4088	0.751	0.49	-0.769	0.229	540.7	851	26.19	203	23.85	8.2
154	2021	T3	2021-07-19	31	EL31	20	19.3	27.8	81	58.1	499	Control	10	10	4		4150	0.766	0.588	-0.199	0.274	481	1662	29.57	201.7	12.14	4.5
155	2021	T3	2021-07-19	31	EL31	20	19.3	27.8	81	58.1	499	Control	11	11	4		3857	0.74	0.418	-1.186	0.208	419.8	1206	30.59	181.4	15.04	3.7
156	2021	T3	2021-07-19	31	EL31	20	19.3	27.8	81	58.1	499	Control	12	12	4		4771	0.782	0.693	0.409	0.332	429.9	1551	27.85	164.1	10.58	3.1
157	2021	T3	2021-07-19	31	EL31	20	19.3	27.8	81	58.1	499	A. nodosum	13	1	1		4553	0.775	0.647	0.143	0.289	404.5	1182	29.86	247.1	20.9	7.9
158	2021	T3	2021-07-19	31	EL31	20	19.3	27.8	81	58.1	499	A. nodosum	14	2	1		4702	0.811	0.882	1.51	0.366	499.1	1061	30.22	227.2	21.42	7.9
159	2021	T3	2021-07-19	31	EL31	20	19.3	27.8	81	58.1	499	A. nodosum	15	3	1		4242	0.752	0.497	-0.731	0.245	488.8	1595	29.35	223.2	13.99	6.4
160	2021	T3	2021-07-19	31	EL31	20	19.3	27.8	81	58.1	499	A. nodosum	16	4	2		4645	0.764	0.575	-0.275	0.284	480.7	1302	31.87	166.2	12.77	8.9
161	2021	T3	2021-07-19	31	EL31	20	19.3	27.8	81	58.1	499	A. nodosum	17	5	2		4503	0.796	0.784	0.941	0.338	458.3	1595	30.15	205.4	12.88	4.8
162	2021	T3	2021-07-19	31	EL31	20	19.3	27.8	81	58.1	499	A. nodosum	18	6	2		4739	0.823	0.961	1.966	0.376	576.5	1243	28.53	173.7	13.97	6.1
163	2021	T3	2021-07-19	31	EL31	20	19.3	27.8	81	58.1	499	A. nodosum	19	7	3		4706	0.758	0.536	-0.503	0.281	484.4	1026	29.11	226.7	22.1	6.2
164	2021	T3	2021-07-19	31	EL31	20	19.3	27.8	81	58.1	499	A. nodosum	20	8	3		4413	0.793	0.765	0.827	0.306	492.6	918	29.93	177.7	19.36	6.3
165	2021	T3	2021-07-19	31	EL31	20	19.3	27.8	81	58.1	499	A. nodosum	21	9	3		4399	0.754	0.51	-0.655	0.255	529.7	1257	27.99	153	12.17	3.6
166	2021	T3	2021-07-19	31	EL31	20	19.3	27.8	81	58.1	499	A. nodosum	22	10	4		5042	0.769	0.608	-0.085	0.332	500.6	1348	31.06	282.3	20.95	4.8
167	2021	T3	2021-07-19	31	EL31	20	19.3	27.8	81	58.1	499	A. nodosum	23	11	4		4129	0.746	0.458	-0.959	0.261	444.5	1165	29.52	255	21.89	4.1
168	2021	T3	2021-07-19	31	EL31	20	19.3	27.8	81	58.1	499	A. nodosum	24	12	4		4305	0.782	0.693	0.409	0.325	473.2	1864	29.97	185.6	9.95	3.6
169	2021	T3	2021-07-19	31	EL31	20	19.3	27.8	81	58.1	499	E. maxima	25	1	1		3914	0.728	0.34	-1.642	0.25	453.8	1125	26.1	201.2	17.88	3.5
170	2021	T3	2021-07-19	31	EL31	20	19.3	27.8	81	58.1	499	E. maxima	26	2	1		4015	0.781	0.686	0.371	0.509	545.2	1785	28.16	182.4	10.22	3.2
171	2021	T3	2021-07-19	31	EL31	20	19.3	27.8	81	58.1	499	E. maxima	27	3	1		4548	0.753	0.503	-0.693	0.237	475.5	2046	30.02	238.1	11.64	5.5
172	2021	T3	2021-07-19	31	EL31	20	19.3	27.8	81	58.1	499	E. maxima	28	4	2		4533	0.8	0.81	1.092	0.301	536.9	1150	30.65	243.6	21.19	11.9
173	2021	T3	2021-07-19	31	EL31	20	19.3	27.8	81	58.1	499	E. maxima	29	5	2		4312	0.778	0.667	0.257	0.375	462.4	1715	30.6	179.6	10.47	5.5
174	2021	T3	2021-07-19	31	EL31	20	19.3	27.8	81	58.1	499	E. maxima	30	6	2		4202	0.767	0.595	-0.161	0.272	542.1	1050	31.34	159.2	15.17	8.7
175	2021	T3	2021-07-19	31	EL31	20	19.3	27.8	81	58.1	499	E. maxima	31	7	3		4389	0.763	0.569	-0.313	0.281	598	1656	30.39	206.1	12.44	4
176	2021	T3	2021-07-19	31	EL31	20	19.3	27.8	81	58.1	499	E. maxima	32	8	3		4267	0.797	0.791	0.979	0.433	484.5	966	27.71	167.6	17.35	3.9
177	2021	T3	2021-07-19	31	EL31	20	19.3	27.8	81	58.1	499	E. maxima	33	9	3		4379	0.752	0.497	-0.731	0.251	460.2	1294	30.16	201.1	15.54	8.2
178	2021	T3	2021-07-19	31	EL31	20	19.3	27.8	81	58.1	499	E. maxima	34	10	4		3950	0.73	0.353	-1.566	0.254	508.9	1435	30.37	166.6	11.61	4.7
179	2021	T3	2021-07-19	31	EL31	20	19.3	27.8	81	58.1	499	E. maxima	35	11	4		4252	0.761	0.556	-0.389	0.249	329.9	1264	29.76	172.4	13.64	4.3
180	2021	T3	2021-07-19	31	EL31	20	19.3	27.8	81	58.1	499	E. maxima	36	12	4		3922	0.757	0.529	-0.541	0.327	465.5	1245	29.43	164.6	13.22	4
181	2021	T3	2021-07-19	31	EL31	20	19.3	27.8	81	58.1	499	NPK-Ref	37	1	1		4285	0.747	0.464	-0.921	0.264	371	1120	30.34	244.1	21.8	5.4
182	2021	T3	2021-07-19	31	EL31	20	19.3	27.8	81	58.1	499	NPK-Ref	38	2	1		4094	0.745	0.451	-0.997	0.222	506	1180	32.09	162.7	13.79	4.5
183	2021	T3	2021-07-19	31	EL31	20	19.3	27.8	81	58.1	499	NPK-Ref	39	3	1		4477	0.766	0.588	-0.199	0.315	519.2	1290	30.23	232.9	18.05	7.6
184	2021	T3	2021-07-19	31	EL31	20	19.3	27.8	81	58.1	499	NPK-Ref	40	4	2		4739	0.783	0.699	0.447	0.286	508.7	1082	33.27	190.3	17.59	7.6
185	2021	T3	2021-07-19	31	EL31	20	19.3	27.8	81	58.1	499	NPK-Ref	41	5	2		4362	0.752	0.497	-0.731	0.272	552.6	1070	30.89	139.9	13.07	7.1
186	2021	T3	2021-07-19	31	EL31	20	19.3	27.8	81	58.1	499	NPK-Ref	42	6	2		3890	0.731	0.359	-1.528	0.24	480.2	1548	30.66	180.4	11.65	5.3
187	2021	T3	2021-07-19	31	EL31	20	19.3	27.8	81	58.1	499	NPK-Ref	43	7	3		3781	0.743	0.438	-1.072	0.258	493.7	1136	29.54	203.9	17.95	4.2
188	2021	T3	2021-07-19	31	EL31	20	19.3	27.8	81	58.1	499	NPK-Ref	44	8	3		3766	0.753	0.503	-0.693	0.218	345.6	1340	29.67	214.8	16.03	3.8
189	2021	T3	2021-07-19	31	EL31	20	19.3	27.8	81	58.1	499	NPK-Ref	45	9	3		4009	0.767	0.595	-0.161	0.276	421.3	947	26.53	191.9	20.26	1.5
190	2021	T3	2021-07-19	31	EL31	20	19.3	27.8	81	58.1	499	NPK-Ref	46	10	4		4639	0.773	0.634	0.067	0.276	483.8	1259	28.98	239.6	19.03	5.9
191	2021	T3	2021-07-19	31	EL31	20	19.3	27.8	81	58.1	499	NPK-Ref	47	11	4		3902	0.761	0.556	-0.389	0.507	423.3	1525	32.06	196.5	12.89	4.2
192	2021	T3	2021-07-19	31	EL31	20	19.3	27.8	81	58.1	499	NPK-Ref	48	12	4		4285	0.742	0.431	-1.11	0.254	443.6	835	29.45	166.3	19.92	6.4
193	2021	T4	2021-07-28	32	EL32	29	18.2	21.9	82	30.2	576	Control	1	1	1		4271	0.825	0.974	2.042	0.468	380.2
194	2021	T4	2021-07-28	32	EL32	29	18.2	21.9	82	30.2	576	Control	2	2	1		4483	0.792	0.758	0.789	0.343	243.6
195	2021	T4	2021-07-28	32	EL32	29	18.2	21.9	82	30.2	576	Control	3	3	1		3768	0.713	0.242	-2.212	0.294	276
196	2021	T4	2021-07-28	32	EL32	29	18.2	21.9	82	30.2	576	Control	4	4	2		4382	0.753	0.503	-0.693	0.273	399.8
197	2021	T4	2021-07-28	32	EL32	29	18.2	21.9	82	30.2	576	Control	5	5	2		4447	0.776	0.654	0.181	0.366	430.7
198	2021	T4	2021-07-28	32	EL32	29	18.2	21.9	82	30.2	576	Control	6	6	2		3849	0.758	0.536	-0.503	0.266	444.1
199	2021	T4	2021-07-28	32	EL32	29	18.2	21.9	82	30.2	576	Control	7	7	3		4494	0.811	0.882	1.51	0.359	261.5
200	2021	T4	2021-07-28	32	EL32	29	18.2	21.9	82	30.2	576	Control	8	8	3		3784	0.776	0.654	0.181	0.274	217.9
201	2021	T4	2021-07-28	32	EL32	29	18.2	21.9	82	30.2	576	Control	9	9	3		3945	0.732	0.366	-1.49	0.266	257.1
202	2021	T4	2021-07-28	32	EL32	29	18.2	21.9	82	30.2	576	Control	10	10	4		4635	0.792	0.758	0.789	0.377	327.5
203	2021	T4	2021-07-28	32	EL32	29	18.2	21.9	82	30.2	576	Control	11	11	4		3706	0.737	0.399	-1.3	0.262	305.8
204	2021	T4	2021-07-28	32	EL32	29	18.2	21.9	82	30.2	576	Control	12	12	4		4615	0.755	0.516	-0.617	0.258	350.4
205	2021	T4	2021-07-28	32	EL32	29	18.2	21.9	82	30.2	576	A. nodosum	13	1	1		4560	0.816	0.915	1.7	0.396	258.8
206	2021	T4	2021-07-28	32	EL32	29	18.2	21.9	82	30.2	576	A. nodosum	14	2	1		4888	0.785	0.712	0.523	0.401	229.5
207	2021	T4	2021-07-28	32	EL32	29	18.2	21.9	82	30.2	576	A. nodosum	15	3	1		4545	0.757	0.529	-0.541	0.291	295.4
208	2021	T4	2021-07-28	32	EL32	29	18.2	21.9	82	30.2	576	A. nodosum	16	4	2		4571	0.775	0.647	0.143	0.425	262.2
209	2021	T4	2021-07-28	32	EL32	29	18.2	21.9	82	30.2	576	A. nodosum	17	5	2		4270	0.801	0.817	1.13	0.374	338
210	2021	T4	2021-07-28	32	EL32	29	18.2	21.9	82	30.2	576	A. nodosum	18	6	2		4600	0.769	0.608	-0.085	0.264	218
211	2021	T4	2021-07-28	32	EL32	29	18.2	21.9	82	30.2	576	A. nodosum	19	7	3		4616	0.77	0.614	-0.047	0.367	369.2
212	2021	T4	2021-07-28	32	EL32	29	18.2	21.9	82	30.2	576	A. nodosum	20	8	3		3935	0.761	0.556	-0.389	0.308	251.8
213	2021	T4	2021-07-28	32	EL32	29	18.2	21.9	82	30.2	576	A. nodosum	21	9	3		5357	0.819	0.935	1.814	0.351	235.9
214	2021	T4	2021-07-28	32	EL32	29	18.2	21.9	82	30.2	576	A. nodosum	22	10	4		4645	0.799	0.804	1.054	0.405	311.5
215	2021	T4	2021-07-28	32	EL32	29	18.2	21.9	82	30.2	576	A. nodosum	23	11	4		4361	0.766	0.588	-0.199	0.33	333.6
216	2021	T4	2021-07-28	32	EL32	29	18.2	21.9	82	30.2	576	A. nodosum	24	12	4		5165	0.799	0.804	1.054	0.367	293.1
217	2021	T4	2021-07-28	32	EL32	29	18.2	21.9	82	30.2	576	E. maxima	25	1	1		4042	0.761	0.556	-0.389	0.35	192
218	2021	T4	2021-07-28	32	EL32	29	18.2	21.9	82	30.2	576	E. maxima	26	2	1		4290	0.776	0.654	0.181	0.463	289
219	2021	T4	2021-07-28	32	EL32	29	18.2	21.9	82	30.2	576	E. maxima	27	3	1		4022	0.752	0.497	-0.731	0.276	324.2
220	2021	T4	2021-07-28	32	EL32	29	18.2	21.9	82	30.2	576	E. maxima	28	4	2		3789	0.758	0.536	-0.503	0.297	408.6
221	2021	T4	2021-07-28	32	EL32	29	18.2	21.9	82	30.2	576	E. maxima	29	5	2		3953	0.757	0.529	-0.541	0.362	286.2
222	2021	T4	2021-07-28	32	EL32	29	18.2	21.9	82	30.2	576	E. maxima	30	6	2		4283	0.798	0.797	1.017	0.287	340.7
223	2021	T4	2021-07-28	32	EL32	29	18.2	21.9	82	30.2	576	E. maxima	31	7	3		4251	0.822	0.954	1.928	0.381	302.5
224	2021	T4	2021-07-28	32	EL32	29	18.2	21.9	82	30.2	576	E. maxima	32	8	3		4053	0.767	0.595	-0.161	0.27	357.1
225	2021	T4	2021-07-28	32	EL32	29	18.2	21.9	82	30.2	576	E. maxima	33	9	3		3999	0.739	0.412	-1.224	0.229	303.4
226	2021	T4	2021-07-28	32	EL32	29	18.2	21.9	82	30.2	576	E. maxima	34	10	4		4451	0.767	0.595	-0.161	0.374	262.1
227	2021	T4	2021-07-28	32	EL32	29	18.2	21.9	82	30.2	576	E. maxima	35	11	4		4207	0.785	0.712	0.523	0.335	217.2
228	2021	T4	2021-07-28	32	EL32	29	18.2	21.9	82	30.2	576	E. maxima	36	12	4		4832	0.788	0.732	0.637	0.336	190.8
229	2021	T4	2021-07-28	32	EL32	29	18.2	21.9	82	30.2	576	NPK-Ref	37	1	1		4682	0.77	0.614	-0.047	0.339	254.6
230	2021	T4	2021-07-28	32	EL32	29	18.2	21.9	82	30.2	576	NPK-Ref	38	2	1		4283	0.771	0.621	-0.009	0.298	298.7
231	2021	T4	2021-07-28	32	EL32	29	18.2	21.9	82	30.2	576	NPK-Ref	39	3	1		5393	0.807	0.856	1.358	0.397	428.6
232	2021	T4	2021-07-28	32	EL32	29	18.2	21.9	82	30.2	576	NPK-Ref	40	4	2		4022	0.744	0.444	-1.035	0.287	287.8
233	2021	T4	2021-07-28	32	EL32	29	18.2	21.9	82	30.2	576	NPK-Ref	41	5	2		3436	0.733	0.373	-1.452	0.224	377.1
234	2021	T4	2021-07-28	32	EL32	29	18.2	21.9	82	30.2	576	NPK-Ref	42	6	2		4632	0.786	0.719	0.561	0.307	253.9
235	2021	T4	2021-07-28	32	EL32	29	18.2	21.9	82	30.2	576	NPK-Ref	43	7	3		4244	0.764	0.575	-0.275	0.309	240.4
236	2021	T4	2021-07-28	32	EL32	29	18.2	21.9	82	30.2	576	NPK-Ref	44	8	3		4194	0.751	0.49	-0.769	0.285	221.1
237	2021	T4	2021-07-28	32	EL32	29	18.2	21.9	82	30.2	576	NPK-Ref	45	9	3		3788	0.734	0.379	-1.414	0.269	257.7
238	2021	T4	2021-07-28	32	EL32	29	18.2	21.9	82	30.2	576	NPK-Ref	46	10	4		4535	0.758	0.536	-0.503	0.325	295.8
239	2021	T4	2021-07-28	32	EL32	29	18.2	21.9	82	30.2	576	NPK-Ref	47	11	4		4346	0.766	0.588	-0.199	0.397	312.7
240	2021	T4	2021-07-28	32	EL32	29	18.2	21.9	82	30.2	576	NPK-Ref	48	12	4		4044	0.732	0.366	-1.49	0.21	295.1
241	2021	T5	2021-07-28	32	EL32b	29	18.2	21.9	82	30.2	576	Control	1
242	2021	T5	2021-07-28	32	EL32b	29	18.2	21.9	82	30.2	576	Control	2
243	2021	T5	2021-07-28	32	EL32b	29	18.2	21.9	82	30.2	576	Control	3
244	2021	T5	2021-07-28	32	EL32b	29	18.2	21.9	82	30.2	576	Control	4
245	2021	T5	2021-07-28	32	EL32b	29	18.2	21.9	82	30.2	576	Control	5
246	2021	T5	2021-07-28	32	EL32b	29	18.2	21.9	82	30.2	576	Control	6
247	2021	T5	2021-07-28	32	EL32b	29	18.2	21.9	82	30.2	576	Control	7
248	2021	T5	2021-07-28	32	EL32b	29	18.2	21.9	82	30.2	576	Control	8
249	2021	T5	2021-07-28	32	EL32b	29	18.2	21.9	82	30.2	576	Control	9
250	2021	T5	2021-07-28	32	EL32b	29	18.2	21.9	82	30.2	576	Control	10
251	2021	T5	2021-07-28	32	EL32b	29	18.2	21.9	82	30.2	576	Control	11
252	2021	T5	2021-07-28	32	EL32b	29	18.2	21.9	82	30.2	576	Control	12
253	2021	T5	2021-07-28	32	EL32b	29	18.2	21.9	82	30.2	576	A. nodosum	13
254	2021	T5	2021-07-28	32	EL32b	29	18.2	21.9	82	30.2	576	A. nodosum	14
255	2021	T5	2021-07-28	32	EL32b	29	18.2	21.9	82	30.2	576	A. nodosum	15
256	2021	T5	2021-07-28	32	EL32b	29	18.2	21.9	82	30.2	576	A. nodosum	16
257	2021	T5	2021-07-28	32	EL32b	29	18.2	21.9	82	30.2	576	A. nodosum	17
258	2021	T5	2021-07-28	32	EL32b	29	18.2	21.9	82	30.2	576	A. nodosum	18
259	2021	T5	2021-07-28	32	EL32b	29	18.2	21.9	82	30.2	576	A. nodosum	19
260	2021	T5	2021-07-28	32	EL32b	29	18.2	21.9	82	30.2	576	A. nodosum	20
261	2021	T5	2021-07-28	32	EL32b	29	18.2	21.9	82	30.2	576	A. nodosum	21
262	2021	T5	2021-07-28	32	EL32b	29	18.2	21.9	82	30.2	576	A. nodosum	22
263	2021	T5	2021-07-28	32	EL32b	29	18.2	21.9	82	30.2	576	A. nodosum	23
264	2021	T5	2021-07-28	32	EL32b	29	18.2	21.9	82	30.2	576	A. nodosum	24
265	2021	T5	2021-07-28	32	EL32b	29	18.2	21.9	82	30.2	576	E. maxima	25
266	2021	T5	2021-07-28	32	EL32b	29	18.2	21.9	82	30.2	576	E. maxima	26
267	2021	T5	2021-07-28	32	EL32b	29	18.2	21.9	82	30.2	576	E. maxima	27
268	2021	T5	2021-07-28	32	EL32b	29	18.2	21.9	82	30.2	576	E. maxima	28
269	2021	T5	2021-07-28	32	EL32b	29	18.2	21.9	82	30.2	576	E. maxima	29
270	2021	T5	2021-07-28	32	EL32b	29	18.2	21.9	82	30.2	576	E. maxima	30
271	2021	T5	2021-07-28	32	EL32b	29	18.2	21.9	82	30.2	576	E. maxima	31
272	2021	T5	2021-07-28	32	EL32b	29	18.2	21.9	82	30.2	576	E. maxima	32
273	2021	T5	2021-07-28	32	EL32b	29	18.2	21.9	82	30.2	576	E. maxima	33
274	2021	T5	2021-07-28	32	EL32b	29	18.2	21.9	82	30.2	576	E. maxima	34
275	2021	T5	2021-07-28	32	EL32b	29	18.2	21.9	82	30.2	576	E. maxima	35
276	2021	T5	2021-07-28	32	EL32b	29	18.2	21.9	82	30.2	576	E. maxima	36
277	2021	T5	2021-07-28	32	EL32b	29	18.2	21.9	82	30.2	576	NPK-Ref	37
278	2021	T5	2021-07-28	32	EL32b	29	18.2	21.9	82	30.2	576	NPK-Ref	38
279	2021	T5	2021-07-28	32	EL32b	29	18.2	21.9	82	30.2	576	NPK-Ref	39
280	2021	T5	2021-07-28	32	EL32b	29	18.2	21.9	82	30.2	576	NPK-Ref	40
281	2021	T5	2021-07-28	32	EL32b	29	18.2	21.9	82	30.2	576	NPK-Ref	41
282	2021	T5	2021-07-28	32	EL32b	29	18.2	21.9	82	30.2	576	NPK-Ref	42
283	2021	T5	2021-07-28	32	EL32b	29	18.2	21.9	82	30.2	576	NPK-Ref	43
284	2021	T5	2021-07-28	32	EL32b	29	18.2	21.9	82	30.2	576	NPK-Ref	44
285	2021	T5	2021-07-28	32	EL32b	29	18.2	21.9	82	30.2	576	NPK-Ref	45
286	2021	T5	2021-07-28	32	EL32b	29	18.2	21.9	82	30.2	576	NPK-Ref	46
287	2021	T5	2021-07-28	32	EL32b	29	18.2	21.9	82	30.2	576	NPK-Ref	47
288	2021	T5	2021-07-28	32	EL32b	29	18.2	21.9	82	30.2	576	NPK-Ref	48
289	2021	T6	2021-08-05	33	EL33	37	18.4	22	87	32.6	627	Control	1	1	1								859	26.69	151.21	17.6	2.1
290	2021	T6	2021-08-05	33	EL33	37	18.4	22	87	32.6	627	Control	2	2	1								811	26.05	162.05	19.98	1.9
291	2021	T6	2021-08-05	33	EL33	37	18.4	22	87	32.6	627	Control	3	3	1								1207	29.47	166.35	13.78	1.6
292	2021	T6	2021-08-05	33	EL33	37	18.4	22	87	32.6	627	Control	4	4	2								1220	29.31	188.16	15.42	2.6
293	2021	T6	2021-08-05	33	EL33	37	18.4	22	87	32.6	627	Control	5	5	2								1403	29.64	207.85	14.81	1.2
294	2021	T6	2021-08-05	33	EL33	37	18.4	22	87	32.6	627	Control	6	6	2								1235	29.97	172.45	13.96	2.5
295	2021	T6	2021-08-05	33	EL33	37	18.4	22	87	32.6	627	Control	7	7	3								1040	27.77	176.13	16.94	1.1
296	2021	T6	2021-08-05	33	EL33	37	18.4	22	87	32.6	627	Control	8	8	3								882	27.66	160.04	18.15	4.3
297	2021	T6	2021-08-05	33	EL33	37	18.4	22	87	32.6	627	Control	9	9	3								1036	28.17	178.02	17.18	4.7
298	2021	T6	2021-08-05	33	EL33	37	18.4	22	87	32.6	627	Control	10	10	4								1278	27.92	195.39	15.29	1.9
299	2021	T6	2021-08-05	33	EL33	37	18.4	22	87	32.6	627	Control	11	11	4								1307	29.56	201.92	15.45	2.2
300	2021	T6	2021-08-05	33	EL33	37	18.4	22	87	32.6	627	Control	12	12	4								1093	27.46	185.3	16.95	2.3
301	2021	T6	2021-08-05	33	EL33	37	18.4	22	87	32.6	627	A. nodosum	13	1	1								1077	29.11	171.78	15.95	8
302	2021	T6	2021-08-05	33	EL33	37	18.4	22	87	32.6	627	A. nodosum	14	2	1								1694	27.94	247.7	14.62	3
303	2021	T6	2021-08-05	33	EL33	37	18.4	22	87	32.6	627	A. nodosum	15	3	1								1113	29.39	185.24	16.64	3.4
304	2021	T6	2021-08-05	33	EL33	37	18.4	22	87	32.6	627	A. nodosum	16	4	2								1048	29.02	157.22	15	2.6
305	2021	T6	2021-08-05	33	EL33	37	18.4	22	87	32.6	627	A. nodosum	17	5	2								1446	29.08	221.1	15.29	2.8
306	2021	T6	2021-08-05	33	EL33	37	18.4	22	87	32.6	627	A. nodosum	18	6	2								952	30.44	153.81	16.16	3
307	2021	T6	2021-08-05	33	EL33	37	18.4	22	87	32.6	627	A. nodosum	19	7	3								1551	27.7	224.04	14.44	2.7
308	2021	T6	2021-08-05	33	EL33	37	18.4	22	87	32.6	627	A. nodosum	20	8	3								1485	29.35	200.53	13.5	2.3
309	2021	T6	2021-08-05	33	EL33	37	18.4	22	87	32.6	627	A. nodosum	21	9	3								1589	28.25	231.6	14.57	3.8
310	2021	T6	2021-08-05	33	EL33	37	18.4	22	87	32.6	627	A. nodosum	22	10	4								1268	27.54	207.19	16.34	1.6
311	2021	T6	2021-08-05	33	EL33	37	18.4	22	87	32.6	627	A. nodosum	23	11	4								1048	28.68	170.33	16.25	1.8
312	2021	T6	2021-08-05	33	EL33	37	18.4	22	87	32.6	627	A. nodosum	24	12	4								1609	28.38	246.57	15.32	2.3
313	2021	T6	2021-08-05	33	EL33	37	18.4	22	87	32.6	627	E. maxima	25	1	1								1228	28.74	186.18	15.16	1.1
314	2021	T6	2021-08-05	33	EL33	37	18.4	22	87	32.6	627	E. maxima	26	2	1								1267	27.79	205.67	16.23	2.5
315	2021	T6	2021-08-05	33	EL33	37	18.4	22	87	32.6	627	E. maxima	27	3	1								1598	28.48	230.22	14.41	1.4
316	2021	T6	2021-08-05	33	EL33	37	18.4	22	87	32.6	627	E. maxima	28	4	2								889	28.88	162.98	18.33	7
317	2021	T6	2021-08-05	33	EL33	37	18.4	22	87	32.6	627	E. maxima	29	5	2								1601	29.83	236.59	14.78	3.3
318	2021	T6	2021-08-05	33	EL33	37	18.4	22	87	32.6	627	E. maxima	30	6	2								978	28.71	156.95	16.05	1.2
319	2021	T6	2021-08-05	33	EL33	37	18.4	22	87	32.6	627	E. maxima	31	7	3								1721	30.19	238.32	13.85	3.2
320	2021	T6	2021-08-05	33	EL33	37	18.4	22	87	32.6	627	E. maxima	32	8	3								1320	29.06	198.73	15.06	1.6
321	2021	T6	2021-08-05	33	EL33	37	18.4	22	87	32.6	627	E. maxima	33	9	3								1154	29.83	168.14	14.57	2
322	2021	T6	2021-08-05	33	EL33	37	18.4	22	87	32.6	627	E. maxima	34	10	4								1282	28.66	215.47	16.81	2.2
323	2021	T6	2021-08-05	33	EL33	37	18.4	22	87	32.6	627	E. maxima	35	11	4								900	27.59	153.46	17.05	1.4
324	2021	T6	2021-08-05	33	EL33	37	18.4	22	87	32.6	627	E. maxima	36	12	4								1103	29.28	171.97	15.59	2.1
325	2021	T6	2021-08-05	33	EL33	37	18.4	22	87	32.6	627	NPK-Ref	37	1	1								1090	30.68	175.28	16.08	2.8
326	2021	T6	2021-08-05	33	EL33	37	18.4	22	87	32.6	627	NPK-Ref	38	2	1								1240	30.64	194.94	15.72	5.4
327	2021	T6	2021-08-05	33	EL33	37	18.4	22	87	32.6	627	NPK-Ref	39	3	1								1192	29.27	178.21	14.95	4.5
328	2021	T6	2021-08-05	33	EL33	37	18.4	22	87	32.6	627	NPK-Ref	40	4	2								1700	28.11	248.67	14.63	3.9
329	2021	T6	2021-08-05	33	EL33	37	18.4	22	87	32.6	627	NPK-Ref	41	5	2								1135	30.83	162.15	14.29	3.6
330	2021	T6	2021-08-05	33	EL33	37	18.4	22	87	32.6	627	NPK-Ref	42	6	2								1709	31.76	221.14	12.94	2.7
331	2021	T6	2021-08-05	33	EL33	37	18.4	22	87	32.6	627	NPK-Ref	43	7	3								1022	27.25	174.79	17.1	2.9
332	2021	T6	2021-08-05	33	EL33	37	18.4	22	87	32.6	627	NPK-Ref	44	8	3								1384	29.64	208.2	15.04	2.5
333	2021	T6	2021-08-05	33	EL33	37	18.4	22	87	32.6	627	NPK-Ref	45	9	3								1343	29.23	187.3	13.95	0.8
334	2021	T6	2021-08-05	33	EL33	37	18.4	22	87	32.6	627	NPK-Ref	46	10	4								1262	28.71	186.77	14.8	2.1
335	2021	T6	2021-08-05	33	EL33	37	18.4	22	87	32.6	627	NPK-Ref	47	11	4								950	30.84	145.15	15.28	2.1
336	2021	T6	2021-08-05	33	EL33	37	18.4	22	87	32.6	627	NPK-Ref	48	12	4								938	29.84	158.08	16.85	1.4
337	2021	T7	2021-08-11	33	EL33b	43	17.6	21.8	87	18.2	667	Control	1	1	1	15.7	4849	0.804	0.837	1.244	0.402
338	2021	T7	2021-08-11	33	EL33b	43	17.6	21.8	87	18.2	667	Control	2	2	1	14.45	3961	0.77	0.614	-0.047	0.338
339	2021	T7	2021-08-11	33	EL33b	43	17.6	21.8	87	18.2	667	Control	3	3	1	14	3502	0.761	0.556	-0.389	0.291
340	2021	T7	2021-08-11	33	EL33b	43	17.6	21.8	87	18.2	667	Control	4	4	2	15.13	4191	0.7815	0.69	0.39	0.308
341	2021	T7	2021-08-11	33	EL33b	43	17.6	21.8	87	18.2	667	Control	5	5	2	16.23	4240	0.7675	0.598	-0.142	0.28
342	2021	T7	2021-08-11	33	EL33b	43	17.6	21.8	87	18.2	667	Control	6	6	2	15.35	4475	0.78	0.68	0.333	0.297
343	2021	T7	2021-08-11	33	EL33b	43	17.6	21.8	87	18.2	667	Control	7	7	3	13.78	3572	0.759	0.542	-0.465	0.244
344	2021	T7	2021-08-11	33	EL33b	43	17.6	21.8	87	18.2	667	Control	8	8	3	13.9	3833	0.7955	0.781	0.922	0.337
345	2021	T7	2021-08-11	33	EL33b	43	17.6	21.8	87	18.2	667	Control	9	9	3	13.78	4015	0.77	0.614	-0.047	0.291
346	2021	T7	2021-08-11	33	EL33b	43	17.6	21.8	87	18.2	667	Control	10	10	4	16.93	3882	0.761	0.556	-0.389	0.289
347	2021	T7	2021-08-11	33	EL33b	43	17.6	21.8	87	18.2	667	Control	11	11	4	15.93	3918	0.7565	0.526	-0.56	0.271
348	2021	T7	2021-08-11	33	EL33b	43	17.6	21.8	87	18.2	667	Control	12	12	4	17.65	4390	0.7785	0.67	0.276	0.355
349	2021	T7	2021-08-11	33	EL33b	43	17.6	21.8	87	18.2	667	A. nodosum	13	1	1	16.03	3621	0.7275	0.337	-1.661	0.207
350	2021	T7	2021-08-11	33	EL33b	43	17.6	21.8	87	18.2	667	A. nodosum	14	2	1	15.93	4373	0.773	0.634	0.067	0.398
351	2021	T7	2021-08-11	33	EL33b	43	17.6	21.8	87	18.2	667	A. nodosum	15	3	1	16.38	3951	0.7685	0.605	-0.104	0.312
352	2021	T7	2021-08-11	33	EL33b	43	17.6	21.8	87	18.2	667	A. nodosum	16	4	2	18.38	4662	0.762	0.562	-0.351	0.256
353	2021	T7	2021-08-11	33	EL33b	43	17.6	21.8	87	18.2	667	A. nodosum	17	5	2	15.68	3662	0.767	0.595	-0.161	0.238
354	2021	T7	2021-08-11	33	EL33b	43	17.6	21.8	87	18.2	667	A. nodosum	18	6	2	15.48	4008	0.757	0.529	-0.541	0.246
355	2021	T7	2021-08-11	33	EL33b	43	17.6	21.8	87	18.2	667	A. nodosum	19	7	3	20.6	4675	0.7835	0.703	0.466	0.318
356	2021	T7	2021-08-11	33	EL33b	43	17.6	21.8	87	18.2	667	A. nodosum	20	8	3	17.55	4571	0.7845	0.709	0.504	0.31
357	2021	T7	2021-08-11	33	EL33b	43	17.6	21.8	87	18.2	667	A. nodosum	21	9	3	18.3	5216	0.8035	0.833	1.225	0.359
358	2021	T7	2021-08-11	33	EL33b	43	17.6	21.8	87	18.2	667	A. nodosum	22	10	4	20.45	4087	0.7675	0.598	-0.142	0.354
359	2021	T7	2021-08-11	33	EL33b	43	17.6	21.8	87	18.2	667	A. nodosum	23	11	4	17.93	3794	0.7795	0.676	0.314	0.334
360	2021	T7	2021-08-11	33	EL33b	43	17.6	21.8	87	18.2	667	A. nodosum	24	12	4	20.6	4670	0.786	0.719	0.561	0.343
361	2021	T7	2021-08-11	33	EL33b	43	17.6	21.8	87	18.2	667	E. maxima	25	1	1	14.85	3541	0.741	0.425	-1.148	0.308
362	2021	T7	2021-08-11	33	EL33b	43	17.6	21.8	87	18.2	667	E. maxima	26	2	1	18.63	3969	0.7465	0.461	-0.94	0.318
363	2021	T7	2021-08-11	33	EL33b	43	17.6	21.8	87	18.2	667	E. maxima	27	3	1	16.03	4026	0.759	0.542	-0.465	0.321
364	2021	T7	2021-08-11	33	EL33b	43	17.6	21.8	87	18.2	667	E. maxima	28	4	2	12.28	3421	0.762	0.562	-0.351	0.202
365	2021	T7	2021-08-11	33	EL33b	43	17.6	21.8	87	18.2	667	E. maxima	29	5	2	15.25	3636	0.758	0.536	-0.503	0.252
366	2021	T7	2021-08-11	33	EL33b	43	17.6	21.8	87	18.2	667	E. maxima	30	6	2	15	4155	0.7635	0.572	-0.294	0.283
367	2021	T7	2021-08-11	33	EL33b	43	17.6	21.8	87	18.2	667	E. maxima	31	7	3	16.88	4696	0.794	0.771	0.865	0.359
368	2021	T7	2021-08-11	33	EL33b	43	17.6	21.8	87	18.2	667	E. maxima	32	8	3	13.98	4633	0.7845	0.709	0.504	0.268
369	2021	T7	2021-08-11	33	EL33b	43	17.6	21.8	87	18.2	667	E. maxima	33	9	3	14.28	4381	0.792	0.758	0.789	0.286
370	2021	T7	2021-08-11	33	EL33b	43	17.6	21.8	87	18.2	667	E. maxima	34	10	4	17.75	4450	0.7825	0.696	0.428	0.346
371	2021	T7	2021-08-11	33	EL33b	43	17.6	21.8	87	18.2	667	E. maxima	35	11	4	14.18	4432	0.782	0.693	0.409	0.371
372	2021	T7	2021-08-11	33	EL33b	43	17.6	21.8	87	18.2	667	E. maxima	36	12	4	17.33	4518	0.79	0.745	0.713	0.325
373	2021	T7	2021-08-11	33	EL33b	43	17.6	21.8	87	18.2	667	NPK-Ref	37	1	1	17.38	3905	0.7565	0.526	-0.56	0.325
374	2021	T7	2021-08-11	33	EL33b	43	17.6	21.8	87	18.2	667	NPK-Ref	38	2	1	19.63	4246	0.757	0.529	-0.541	0.348
375	2021	T7	2021-08-11	33	EL33b	43	17.6	21.8	87	18.2	667	NPK-Ref	39	3	1	17.45	3807	0.753	0.503	-0.693	0.307
376	2021	T7	2021-08-11	33	EL33b	43	17.6	21.8	87	18.2	667	NPK-Ref	40	4	2	16.15	4441	0.7775	0.663	0.238	0.309
377	2021	T7	2021-08-11	33	EL33b	43	17.6	21.8	87	18.2	667	NPK-Ref	41	5	2	16.25	3547	0.7465	0.461	-0.94	0.223
378	2021	T7	2021-08-11	33	EL33b	43	17.6	21.8	87	18.2	667	NPK-Ref	42	6	2	14.75	4255	0.7805	0.683	0.352	0.305
379	2021	T7	2021-08-11	33	EL33b	43	17.6	21.8	87	18.2	667	NPK-Ref	43	7	3	14.78	4112	0.7735	0.637	0.086	0.297
380	2021	T7	2021-08-11	33	EL33b	43	17.6	21.8	87	18.2	667	NPK-Ref	44	8	3	13.28	4379	0.796	0.784	0.941	0.313
381	2021	T7	2021-08-11	33	EL33b	43	17.6	21.8	87	18.2	667	NPK-Ref	45	9	3	14.68	3968	0.767	0.595	-0.161	0.297
382	2021	T7	2021-08-11	33	EL33b	43	17.6	21.8	87	18.2	667	NPK-Ref	46	10	4	17.2	4615	0.778	0.667	0.257	0.326
383	2021	T7	2021-08-11	33	EL33b	43	17.6	21.8	87	18.2	667	NPK-Ref	47	11	4	17.28	4423	0.775	0.647	0.143	0.38
384	2021	T7	2021-08-11	33	EL33b	43	17.6	21.8	87	18.2	667	NPK-Ref	48	12	4	16.25	3981	0.7905	0.748	0.732	0.306
385	2021	T8	2021-08-11	33	EL33c	43	17.6	21.8	87	18.2	667	Control	1	1	1							295.2
386	2021	T8	2021-08-11	33	EL33c	43	17.6	21.8	87	18.2	667	Control	2	2	1							400
387	2021	T8	2021-08-11	33	EL33c	43	17.6	21.8	87	18.2	667	Control	3	3	1							357
388	2021	T8	2021-08-11	33	EL33c	43	17.6	21.8	87	18.2	667	Control	4	4	2							450
389	2021	T8	2021-08-11	33	EL33c	43	17.6	21.8	87	18.2	667	Control	5	5	2							373
390	2021	T8	2021-08-11	33	EL33c	43	17.6	21.8	87	18.2	667	Control	6	6	2							329
391	2021	T8	2021-08-11	33	EL33c	43	17.6	21.8	87	18.2	667	Control	7	7	3							450
392	2021	T8	2021-08-11	33	EL33c	43	17.6	21.8	87	18.2	667	Control	8	8	3							356
393	2021	T8	2021-08-11	33	EL33c	43	17.6	21.8	87	18.2	667	Control	9	9	3							389
394	2021	T8	2021-08-11	33	EL33c	43	17.6	21.8	87	18.2	667	Control	10	10	4							438
395	2021	T8	2021-08-11	33	EL33c	43	17.6	21.8	87	18.2	667	Control	11	11	4							420
396	2021	T8	2021-08-11	33	EL33c	43	17.6	21.8	87	18.2	667	Control	12	12	4							364
397	2021	T8	2021-08-11	33	EL33c	43	17.6	21.8	87	18.2	667	A. nodosum	13	1	1							383
398	2021	T8	2021-08-11	33	EL33c	43	17.6	21.8	87	18.2	667	A. nodosum	14	2	1							348
399	2021	T8	2021-08-11	33	EL33c	43	17.6	21.8	87	18.2	667	A. nodosum	15	3	1							409
400	2021	T8	2021-08-11	33	EL33c	43	17.6	21.8	87	18.2	667	A. nodosum	16	4	2							399
401	2021	T8	2021-08-11	33	EL33c	43	17.6	21.8	87	18.2	667	A. nodosum	17	5	2							434
402	2021	T8	2021-08-11	33	EL33c	43	17.6	21.8	87	18.2	667	A. nodosum	18	6	2							362
403	2021	T8	2021-08-11	33	EL33c	43	17.6	21.8	87	18.2	667	A. nodosum	19	7	3							425
404	2021	T8	2021-08-11	33	EL33c	43	17.6	21.8	87	18.2	667	A. nodosum	20	8	3							247
405	2021	T8	2021-08-11	33	EL33c	43	17.6	21.8	87	18.2	667	A. nodosum	21	9	3							437
406	2021	T8	2021-08-11	33	EL33c	43	17.6	21.8	87	18.2	667	A. nodosum	22	10	4							394
407	2021	T8	2021-08-11	33	EL33c	43	17.6	21.8	87	18.2	667	A. nodosum	23	11	4							381
408	2021	T8	2021-08-11	33	EL33c	43	17.6	21.8	87	18.2	667	A. nodosum	24	12	4							363
409	2021	T8	2021-08-11	33	EL33c	43	17.6	21.8	87	18.2	667	E. maxima	25	1	1							374
410	2021	T8	2021-08-11	33	EL33c	43	17.6	21.8	87	18.2	667	E. maxima	26	2	1							383
411	2021	T8	2021-08-11	33	EL33c	43	17.6	21.8	87	18.2	667	E. maxima	27	3	1							348
412	2021	T8	2021-08-11	33	EL33c	43	17.6	21.8	87	18.2	667	E. maxima	28	4	2							376
413	2021	T8	2021-08-11	33	EL33c	43	17.6	21.8	87	18.2	667	E. maxima	29	5	2							379
414	2021	T8	2021-08-11	33	EL33c	43	17.6	21.8	87	18.2	667	E. maxima	30	6	2							379
415	2021	T8	2021-08-11	33	EL33c	43	17.6	21.8	87	18.2	667	E. maxima	31	7	3							392
416	2021	T8	2021-08-11	33	EL33c	43	17.6	21.8	87	18.2	667	E. maxima	32	8	3							424
417	2021	T8	2021-08-11	33	EL33c	43	17.6	21.8	87	18.2	667	E. maxima	33	9	3							423
418	2021	T8	2021-08-11	33	EL33c	43	17.6	21.8	87	18.2	667	E. maxima	34	10	4							320
419	2021	T8	2021-08-11	33	EL33c	43	17.6	21.8	87	18.2	667	E. maxima	35	11	4							367
420	2021	T8	2021-08-11	33	EL33c	43	17.6	21.8	87	18.2	667	E. maxima	36	12	4							331
421	2021	T8	2021-08-11	33	EL33c	43	17.6	21.8	87	18.2	667	NPK-Ref	37	1	1							409
422	2021	T8	2021-08-11	33	EL33c	43	17.6	21.8	87	18.2	667	NPK-Ref	38	2	1							440
423	2021	T8	2021-08-11	33	EL33c	43	17.6	21.8	87	18.2	667	NPK-Ref	39	3	1							429
424	2021	T8	2021-08-11	33	EL33c	43	17.6	21.8	87	18.2	667	NPK-Ref	40	4	2							500
425	2021	T8	2021-08-11	33	EL33c	43	17.6	21.8	87	18.2	667	NPK-Ref	41	5	2							406
426	2021	T8	2021-08-11	33	EL33c	43	17.6	21.8	87	18.2	667	NPK-Ref	42	6	2							425
427	2021	T8	2021-08-11	33	EL33c	43	17.6	21.8	87	18.2	667	NPK-Ref	43	7	3							395
428	2021	T8	2021-08-11	33	EL33c	43	17.6	21.8	87	18.2	667	NPK-Ref	44	8	3							284
429	2021	T8	2021-08-11	33	EL33c	43	17.6	21.8	87	18.2	667	NPK-Ref	45	9	3							359
430	2021	T8	2021-08-11	33	EL33c	43	17.6	21.8	87	18.2	667	NPK-Ref	46	10	4							500
431	2021	T8	2021-08-11	33	EL33c	43	17.6	21.8	87	18.2	667	NPK-Ref	47	11	4							388
432	2021	T8	2021-08-11	33	EL33c	43	17.6	21.8	87	18.2	667	NPK-Ref	48	12	4							375
433	2021	T9	2021-08-25	34	EL34	57	15.8	21.1	80	26.8	766	Control	1	1	1	16.5	3560	0.702	0.17	-2.63	0.194
434	2021	T9	2021-08-25	34	EL34	57	15.8	21.1	80	26.8	766	Control	2	2	1	14.2	3897	0.702	0.17	-2.63	0.202
435	2021	T9	2021-08-25	34	EL34	57	15.8	21.1	80	26.8	766	Control	3	3	1	14.08	3753	0.769	0.608	-0.085	0.328
436	2021	T9	2021-08-25	34	EL34	57	15.8	21.1	80	26.8	766	Control	4	4	2	15.65	3745	0.766	0.588	-0.199	0.31
437	2021	T9	2021-08-25	34	EL34	57	15.8	21.1	80	26.8	766	Control	5	5	2	15.28	3304	0.742	0.431	-1.11	0.27
438	2021	T9	2021-08-25	34	EL34	57	15.8	21.1	80	26.8	766	Control	6	6	2	15.7	4503	0.779	0.673	0.295	0.276
439	2021	T9	2021-08-25	34	EL34	57	15.8	21.1	80	26.8	766	Control	7	7	3	14.58	4158	0.752	0.497	-0.731	0.289
440	2021	T9	2021-08-25	34	EL34	57	15.8	21.1	80	26.8	766	Control	8	8	3	11.4	3784	0.799	0.804	1.054	0.33
441	2021	T9	2021-08-25	34	EL34	57	15.8	21.1	80	26.8	766	Control	9	9	3	13.45	3995	0.762	0.562	-0.351	0.24
442	2021	T9	2021-08-25	34	EL34	57	15.8	21.1	80	26.8	766	Control	10	10	4	14.98	4261	0.777	0.66	0.219	0.335
443	2021	T9	2021-08-25	34	EL34	57	15.8	21.1	80	26.8	766	Control	11	11	4	16.08	3892	0.751	0.49	-0.769	0.313
444	2021	T9	2021-08-25	34	EL34	57	15.8	21.1	80	26.8	766	Control	12	12	4	16.23	3953	0.728	0.34	-1.642	0.212
445	2021	T9	2021-08-25	34	EL34	57	15.8	21.1	80	26.8	766	A. nodosum	13	1	1	14.3	4664	0.783	0.699	0.447	0.321
446	2021	T9	2021-08-25	34	EL34	57	15.8	21.1	80	26.8	766	A. nodosum	14	2	1	17.28	4610	0.773	0.634	0.067	0.321
447	2021	T9	2021-08-25	34	EL34	57	15.8	21.1	80	26.8	766	A. nodosum	15	3	1	16.98	3987	0.735	0.386	-1.376	0.348
448	2021	T9	2021-08-25	34	EL34	57	15.8	21.1	80	26.8	766	A. nodosum	16	4	2	17.98	3497	0.676	0	-3.617	0.146
449	2021	T9	2021-08-25	34	EL34	57	15.8	21.1	80	26.8	766	A. nodosum	17	5	2	13.05	3528	0.761	0.556	-0.389	0.399
450	2021	T9	2021-08-25	34	EL34	57	15.8	21.1	80	26.8	766	A. nodosum	18	6	2	14.18	3870	0.729	0.346	-1.604	0.255
451	2021	T9	2021-08-25	34	EL34	57	15.8	21.1	80	26.8	766	A. nodosum	19	7	3	18.13	3816	0.709	0.216	-2.364	0.275
452	2021	T9	2021-08-25	34	EL34	57	15.8	21.1	80	26.8	766	A. nodosum	20	8	3	15.68	3833	0.728	0.34	-1.642	0.242
453	2021	T9	2021-08-25	34	EL34	57	15.8	21.1	80	26.8	766	A. nodosum	21	9	3	20.4	4397	0.754	0.51	-0.655	0.3
454	2021	T9	2021-08-25	34	EL34	57	15.8	21.1	80	26.8	766	A. nodosum	22	10	4	18.6	4369	0.743	0.438	-1.072	0.283
455	2021	T9	2021-08-25	34	EL34	57	15.8	21.1	80	26.8	766	A. nodosum	23	11	4	15.73	4368	0.776	0.654	0.181	0.301
456	2021	T9	2021-08-25	34	EL34	57	15.8	21.1	80	26.8	766	A. nodosum	24	12	4	18.98	4879	0.81	0.876	1.472	0.395
457	2021	T9	2021-08-25	34	EL34	57	15.8	21.1	80	26.8	766	E. maxima	25	1	1	13.63	3742	0.752	0.497	-0.731	0.241
458	2021	T9	2021-08-25	34	EL34	57	15.8	21.1	80	26.8	766	E. maxima	26	2	1	16.6	3347	0.684	0.052	-3.313	0.246
459	2021	T9	2021-08-25	34	EL34	57	15.8	21.1	80	26.8	766	E. maxima	27	3	1	15.73	3550	0.7	0.157	-2.706	0.251
460	2021	T9	2021-08-25	34	EL34	57	15.8	21.1	80	26.8	766	E. maxima	28	4	2	11.8	2947	0.768	0.601	-0.123	0.357
461	2021	T9	2021-08-25	34	EL34	57	15.8	21.1	80	26.8	766	E. maxima	29	5	2	16.08	3684	0.785	0.712	0.523	0.284
462	2021	T9	2021-08-25	34	EL34	57	15.8	21.1	80	26.8	766	E. maxima	30	6	2	11.35	3172	0.719	0.281	-1.984	0.193
463	2021	T9	2021-08-25	34	EL34	57	15.8	21.1	80	26.8	766	E. maxima	31	7	3	17.58	3956	0.784	0.706	0.485	0.295
464	2021	T9	2021-08-25	34	EL34	57	15.8	21.1	80	26.8	766	E. maxima	32	8	3	11.6	3259	0.789	0.739	0.675	0.244
465	2021	T9	2021-08-25	34	EL34	57	15.8	21.1	80	26.8	766	E. maxima	33	9	3	11.8	3040	0.784	0.706	0.485	0.239
466	2021	T9	2021-08-25	34	EL34	57	15.8	21.1	80	26.8	766	E. maxima	34	10	4	18.55	4257	0.736	0.392	-1.338	0.249
467	2021	T9	2021-08-25	34	EL34	57	15.8	21.1	80	26.8	766	E. maxima	35	11	4	13.35	4117	0.765	0.582	-0.237	0.425
468	2021	T9	2021-08-25	34	EL34	57	15.8	21.1	80	26.8	766	E. maxima	36	12	4	16.3	3600	0.727	0.333	-1.68	0.221
469	2021	T9	2021-08-25	34	EL34	57	15.8	21.1	80	26.8	766	NPK-Ref	37	1	1	13.98	3771	0.742	0.431	-1.11	0.245
470	2021	T9	2021-08-25	34	EL34	57	15.8	21.1	80	26.8	766	NPK-Ref	38	2	1	18.65	4481	0.743	0.438	-1.072	0.329
471	2021	T9	2021-08-25	34	EL34	57	15.8	21.1	80	26.8	766	NPK-Ref	39	3	1	18.63	4261	0.731	0.359	-1.528	0.322
472	2021	T9	2021-08-25	34	EL34	57	15.8	21.1	80	26.8	766	NPK-Ref	40	4	2	13.95	3472	0.686	0.065	-3.237	0.169
473	2021	T9	2021-08-25	34	EL34	57	15.8	21.1	80	26.8	766	NPK-Ref	41	5	2	14	4217	0.805	0.843	1.282	0.3
474	2021	T9	2021-08-25	34	EL34	57	15.8	21.1	80	26.8	766	NPK-Ref	42	6	2	14.43	3784	0.734	0.379	-1.414	0.264
475	2021	T9	2021-08-25	34	EL34	57	15.8	21.1	80	26.8	766	NPK-Ref	43	7	3	14.35	3934	0.768	0.601	-0.123	0.272
476	2021	T9	2021-08-25	34	EL34	57	15.8	21.1	80	26.8	766	NPK-Ref	44	8	3	11.25	3712	0.786	0.719	0.561	0.424
477	2021	T9	2021-08-25	34	EL34	57	15.8	21.1	80	26.8	766	NPK-Ref	45	9	3	14.3	3750	0.75	0.484	-0.807	0.336
478	2021	T9	2021-08-25	34	EL34	57	15.8	21.1	80	26.8	766	NPK-Ref	46	10	4	16.35	4030	0.729	0.346	-1.604	0.239
479	2021	T9	2021-08-25	34	EL34	57	15.8	21.1	80	26.8	766	NPK-Ref	47	11	4	17.5	4772	0.761	0.556	-0.389	0.272
480	2021	T9	2021-08-25	34	EL34	57	15.8	21.1	80	26.8	766	NPK-Ref	48	12	4	15.85	3917	0.716	0.261	-2.078	0.215
481	2021	T10	2021-08-31	34	EL34b	63	16.3	20.6	94	3.2	797	Control	1	1	1
482	2021	T10	2021-08-31	34	EL34b	63	16.3	20.6	94	3.2	797	Control	2	2	1
483	2021	T10	2021-08-31	34	EL34b	63	16.3	20.6	94	3.2	797	Control	3	3	1
484	2021	T10	2021-08-31	34	EL34b	63	16.3	20.6	94	3.2	797	Control	4	4	2
485	2021	T10	2021-08-31	34	EL34b	63	16.3	20.6	94	3.2	797	Control	5	5	2
486	2021	T10	2021-08-31	34	EL34b	63	16.3	20.6	94	3.2	797	Control	6	6	2
487	2021	T10	2021-08-31	34	EL34b	63	16.3	20.6	94	3.2	797	Control	7	7	3
488	2021	T10	2021-08-31	34	EL34b	63	16.3	20.6	94	3.2	797	Control	8	8	3
489	2021	T10	2021-08-31	34	EL34b	63	16.3	20.6	94	3.2	797	Control	9	9	3
490	2021	T10	2021-08-31	34	EL34b	63	16.3	20.6	94	3.2	797	Control	10	10	4
491	2021	T10	2021-08-31	34	EL34b	63	16.3	20.6	94	3.2	797	Control	11	11	4
492	2021	T10	2021-08-31	34	EL34b	63	16.3	20.6	94	3.2	797	Control	12	12	4
493	2021	T10	2021-08-31	34	EL34b	63	16.3	20.6	94	3.2	797	A. nodosum	13	1	1
494	2021	T10	2021-08-31	34	EL34b	63	16.3	20.6	94	3.2	797	A. nodosum	14	2	1
495	2021	T10	2021-08-31	34	EL34b	63	16.3	20.6	94	3.2	797	A. nodosum	15	3	1
496	2021	T10	2021-08-31	34	EL34b	63	16.3	20.6	94	3.2	797	A. nodosum	16	4	2
497	2021	T10	2021-08-31	34	EL34b	63	16.3	20.6	94	3.2	797	A. nodosum	17	5	2
498	2021	T10	2021-08-31	34	EL34b	63	16.3	20.6	94	3.2	797	A. nodosum	18	6	2
499	2021	T10	2021-08-31	34	EL34b	63	16.3	20.6	94	3.2	797	A. nodosum	19	7	3
500	2021	T10	2021-08-31	34	EL34b	63	16.3	20.6	94	3.2	797	A. nodosum	20	8	3
501	2021	T10	2021-08-31	34	EL34b	63	16.3	20.6	94	3.2	797	A. nodosum	21	9	3
502	2021	T10	2021-08-31	34	EL34b	63	16.3	20.6	94	3.2	797	A. nodosum	22	10	4
503	2021	T10	2021-08-31	34	EL34b	63	16.3	20.6	94	3.2	797	A. nodosum	23	11	4
504	2021	T10	2021-08-31	34	EL34b	63	16.3	20.6	94	3.2	797	A. nodosum	24	12	4
505	2021	T10	2021-08-31	34	EL34b	63	16.3	20.6	94	3.2	797	E. maxima	25	1	1
506	2021	T10	2021-08-31	34	EL34b	63	16.3	20.6	94	3.2	797	E. maxima	26	2	1
507	2021	T10	2021-08-31	34	EL34b	63	16.3	20.6	94	3.2	797	E. maxima	27	3	1
508	2021	T10	2021-08-31	34	EL34b	63	16.3	20.6	94	3.2	797	E. maxima	28	4	2
509	2021	T10	2021-08-31	34	EL34b	63	16.3	20.6	94	3.2	797	E. maxima	29	5	2
510	2021	T10	2021-08-31	34	EL34b	63	16.3	20.6	94	3.2	797	E. maxima	30	6	2
511	2021	T10	2021-08-31	34	EL34b	63	16.3	20.6	94	3.2	797	E. maxima	31	7	3
512	2021	T10	2021-08-31	34	EL34b	63	16.3	20.6	94	3.2	797	E. maxima	32	8	3
513	2021	T10	2021-08-31	34	EL34b	63	16.3	20.6	94	3.2	797	E. maxima	33	9	3
514	2021	T10	2021-08-31	34	EL34b	63	16.3	20.6	94	3.2	797	E. maxima	34	10	4
515	2021	T10	2021-08-31	34	EL34b	63	16.3	20.6	94	3.2	797	E. maxima	35	11	4
516	2021	T10	2021-08-31	34	EL34b	63	16.3	20.6	94	3.2	797	E. maxima	36	12	4
517	2021	T10	2021-08-31	34	EL34b	63	16.3	20.6	94	3.2	797	NPK-Ref	37	1	1
518	2021	T10	2021-08-31	34	EL34b	63	16.3	20.6	94	3.2	797	NPK-Ref	38	2	1
519	2021	T10	2021-08-31	34	EL34b	63	16.3	20.6	94	3.2	797	NPK-Ref	39	3	1
520	2021	T10	2021-08-31	34	EL34b	63	16.3	20.6	94	3.2	797	NPK-Ref	40	4	2
521	2021	T10	2021-08-31	34	EL34b	63	16.3	20.6	94	3.2	797	NPK-Ref	41	5	2
522	2021	T10	2021-08-31	34	EL34b	63	16.3	20.6	94	3.2	797	NPK-Ref	42	6	2
523	2021	T10	2021-08-31	34	EL34b	63	16.3	20.6	94	3.2	797	NPK-Ref	43	7	3
524	2021	T10	2021-08-31	34	EL34b	63	16.3	20.6	94	3.2	797	NPK-Ref	44	8	3
525	2021	T10	2021-08-31	34	EL34b	63	16.3	20.6	94	3.2	797	NPK-Ref	45	9	3
526	2021	T10	2021-08-31	34	EL34b	63	16.3	20.6	94	3.2	797	NPK-Ref	46	10	4
527	2021	T10	2021-08-31	34	EL34b	63	16.3	20.6	94	3.2	797	NPK-Ref	47	11	4
528	2021	T10	2021-08-31	34	EL34b	63	16.3	20.6	94	3.2	797	NPK-Ref	48	12	4
529	2021	T11	2021-09-07	35	EL35	70	18.3	25.2	80	0	843	Control	1	1	1
530	2021	T11	2021-09-07	35	EL35	70	18.3	25.2	80	0	843	Control	2	2	1
531	2021	T11	2021-09-07	35	EL35	70	18.3	25.2	80	0	843	Control	3	3	1
532	2021	T11	2021-09-07	35	EL35	70	18.3	25.2	80	0	843	Control	4	4	2
533	2021	T11	2021-09-07	35	EL35	70	18.3	25.2	80	0	843	Control	5	5	2
534	2021	T11	2021-09-07	35	EL35	70	18.3	25.2	80	0	843	Control	6	6	2
535	2021	T11	2021-09-07	35	EL35	70	18.3	25.2	80	0	843	Control	7	7	3
536	2021	T11	2021-09-07	35	EL35	70	18.3	25.2	80	0	843	Control	8	8	3
537	2021	T11	2021-09-07	35	EL35	70	18.3	25.2	80	0	843	Control	9	9	3
538	2021	T11	2021-09-07	35	EL35	70	18.3	25.2	80	0	843	Control	10	10	4
539	2021	T11	2021-09-07	35	EL35	70	18.3	25.2	80	0	843	Control	11	11	4
540	2021	T11	2021-09-07	35	EL35	70	18.3	25.2	80	0	843	Control	12	12	4
541	2021	T11	2021-09-07	35	EL35	70	18.3	25.2	80	0	843	A. nodosum	13	1	1
542	2021	T11	2021-09-07	35	EL35	70	18.3	25.2	80	0	843	A. nodosum	14	2	1
543	2021	T11	2021-09-07	35	EL35	70	18.3	25.2	80	0	843	A. nodosum	15	3	1
544	2021	T11	2021-09-07	35	EL35	70	18.3	25.2	80	0	843	A. nodosum	16	4	2
545	2021	T11	2021-09-07	35	EL35	70	18.3	25.2	80	0	843	A. nodosum	17	5	2
546	2021	T11	2021-09-07	35	EL35	70	18.3	25.2	80	0	843	A. nodosum	18	6	2
547	2021	T11	2021-09-07	35	EL35	70	18.3	25.2	80	0	843	A. nodosum	19	7	3
548	2021	T11	2021-09-07	35	EL35	70	18.3	25.2	80	0	843	A. nodosum	20	8	3
549	2021	T11	2021-09-07	35	EL35	70	18.3	25.2	80	0	843	A. nodosum	21	9	3
550	2021	T11	2021-09-07	35	EL35	70	18.3	25.2	80	0	843	A. nodosum	22	10	4
551	2021	T11	2021-09-07	35	EL35	70	18.3	25.2	80	0	843	A. nodosum	23	11	4
552	2021	T11	2021-09-07	35	EL35	70	18.3	25.2	80	0	843	A. nodosum	24	12	4
553	2021	T11	2021-09-07	35	EL35	70	18.3	25.2	80	0	843	E. maxima	25	1	1
554	2021	T11	2021-09-07	35	EL35	70	18.3	25.2	80	0	843	E. maxima	26	2	1
555	2021	T11	2021-09-07	35	EL35	70	18.3	25.2	80	0	843	E. maxima	27	3	1
556	2021	T11	2021-09-07	35	EL35	70	18.3	25.2	80	0	843	E. maxima	28	4	2
557	2021	T11	2021-09-07	35	EL35	70	18.3	25.2	80	0	843	E. maxima	29	5	2
558	2021	T11	2021-09-07	35	EL35	70	18.3	25.2	80	0	843	E. maxima	30	6	2
559	2021	T11	2021-09-07	35	EL35	70	18.3	25.2	80	0	843	E. maxima	31	7	3
560	2021	T11	2021-09-07	35	EL35	70	18.3	25.2	80	0	843	E. maxima	32	8	3
561	2021	T11	2021-09-07	35	EL35	70	18.3	25.2	80	0	843	E. maxima	33	9	3
562	2021	T11	2021-09-07	35	EL35	70	18.3	25.2	80	0	843	E. maxima	34	10	4
563	2021	T11	2021-09-07	35	EL35	70	18.3	25.2	80	0	843	E. maxima	35	11	4
564	2021	T11	2021-09-07	35	EL35	70	18.3	25.2	80	0	843	E. maxima	36	12	4
565	2021	T11	2021-09-07	35	EL35	70	18.3	25.2	80	0	843	NPK-Ref	37	1	1
566	2021	T11	2021-09-07	35	EL35	70	18.3	25.2	80	0	843	NPK-Ref	38	2	1
567	2021	T11	2021-09-07	35	EL35	70	18.3	25.2	80	0	843	NPK-Ref	39	3	1
568	2021	T11	2021-09-07	35	EL35	70	18.3	25.2	80	0	843	NPK-Ref	40	4	2
569	2021	T11	2021-09-07	35	EL35	70	18.3	25.2	80	0	843	NPK-Ref	41	5	2
570	2021	T11	2021-09-07	35	EL35	70	18.3	25.2	80	0	843	NPK-Ref	42	6	2
571	2021	T11	2021-09-07	35	EL35	70	18.3	25.2	80	0	843	NPK-Ref	43	7	3
572	2021	T11	2021-09-07	35	EL35	70	18.3	25.2	80	0	843	NPK-Ref	44	8	3
573	2021	T11	2021-09-07	35	EL35	70	18.3	25.2	80	0	843	NPK-Ref	45	9	3
574	2021	T11	2021-09-07	35	EL35	70	18.3	25.2	80	0	843	NPK-Ref	46	10	4
575	2021	T11	2021-09-07	35	EL35	70	18.3	25.2	80	0	843	NPK-Ref	47	11	4
576	2021	T11	2021-09-07	35	EL35	70	18.3	25.2	80	0	843	NPK-Ref	48	12	4
577	2022	T0	2022-06-15	23	EL23	0	18.8	23.2	63	0	277	Control	1	1	1	11.425	4285	0.7815	0.554	-0.492	0.265
578	2022	T0	2022-06-15	23	EL23	0	18.8	23.2	63	0	277	Control	2	2	1	11.15	4258	0.7605	0.38	-1.429	0.258
579	2022	T0	2022-06-15	23	EL23	0	18.8	23.2	63	0	277	Control	3	3	1	13.3	4398	0.786	0.591	-0.291	0.339
580	2022	T0	2022-06-15	23	EL23	0	18.8	23.2	63	0	277	Control	4	4	2	11.775	4082	0.8005	0.711	0.356	0.307
581	2022	T0	2022-06-15	23	EL23	0	18.8	23.2	63	0	277	Control	5	5	2	12.45	4305	0.8055	0.752	0.579	0.334
582	2022	T0	2022-06-15	23	EL23	0	18.8	23.2	63	0	277	Control	6	6	2	10.625	3877	0.765	0.417	-1.228	0.266
583	2022	T0	2022-06-15	23	EL23	0	18.8	23.2	63	0	277	Control	7	7	3	11.825	3573	0.7615	0.388	-1.384	0.343
584	2022	T0	2022-06-15	23	EL23	0	18.8	23.2	63	0	277	Control	8	8	3	12.75	3916	0.7695	0.455	-1.027	0.369
585	2022	T0	2022-06-15	23	EL23	0	18.8	23.2	63	0	277	Control	9	9	3	12.05	4150	0.7765	0.512	-0.715	0.328
586	2022	T0	2022-06-15	23	EL23	0	18.8	23.2	63	0	277	Control	10	10	4	11.075	3799	0.768	0.442	-1.094	0.315
587	2022	T0	2022-06-15	23	EL23	0	18.8	23.2	63	0	277	Control	11	11	4	12.925	4104	0.7775	0.521	-0.67	0.314
588	2022	T0	2022-06-15	23	EL23	0	18.8	23.2	63	0	277	Control	12	12	4	12.275	3813	0.766	0.426	-1.183	0.352
589	2022	T0	2022-06-15	23	EL23	0	18.8	23.2	63	0	277	A. nodosum	13	1	1	14.1	4418	0.8005	0.711	0.356	0.302
590	2022	T0	2022-06-15	23	EL23	0	18.8	23.2	63	0	277	A. nodosum	14	2	1	12.35	4308	0.774	0.492	-0.826	0.294
591	2022	T0	2022-06-15	23	EL23	0	18.8	23.2	63	0	277	A. nodosum	15	3	1	14.525	4516	0.769	0.45	-1.049	0.321
592	2022	T0	2022-06-15	23	EL23	0	18.8	23.2	63	0	277	A. nodosum	16	4	2	14.125	4661	0.788	0.607	-0.202	0.34
593	2022	T0	2022-06-15	23	EL23	0	18.8	23.2	63	0	277	A. nodosum	17	5	2	9.3	3837	0.801	0.715	0.378	0.364
594	2022	T0	2022-06-15	23	EL23	0	18.8	23.2	63	0	277	A. nodosum	18	6	2	12.125	4340	0.803	0.731	0.468	0.385
595	2022	T0	2022-06-15	23	EL23	0	18.8	23.2	63	0	277	A. nodosum	19	7	3	11.925	4342	0.7965	0.678	0.178	0.298
596	2022	T0	2022-06-15	23	EL23	0	18.8	23.2	63	0	277	A. nodosum	20	8	3	9.525	4119	0.7885	0.612	-0.179	0.383
597	2022	T0	2022-06-15	23	EL23	0	18.8	23.2	63	0	277	A. nodosum	21	9	3	10.65	3352	0.7625	0.397	-1.339	0.278
598	2022	T0	2022-06-15	23	EL23	0	18.8	23.2	63	0	277	A. nodosum	22	10	4	10.625	4231	0.773	0.483	-0.871	0.329
599	2022	T0	2022-06-15	23	EL23	0	18.8	23.2	63	0	277	A. nodosum	23	11	4	10.45	3881	0.79	0.624	-0.112	0.35
600	2022	T0	2022-06-15	23	EL23	0	18.8	23.2	63	0	277	A. nodosum	24	12	4	12.975	3723	0.7865	0.595	-0.269	0.3
601	2022	T0	2022-06-15	23	EL23	0	18.8	23.2	63	0	277	E. maxima	25	1	1	8.6	3789	0.771	0.467	-0.96	0.28
602	2022	T0	2022-06-15	23	EL23	0	18.8	23.2	63	0	277	E. maxima	26	2	1	13.575	4944	0.792	0.64	-0.023	0.307
603	2022	T0	2022-06-15	23	EL23	0	18.8	23.2	63	0	277	E. maxima	27	3	1	13.65	4592	0.781	0.55	-0.514	0.293
604	2022	T0	2022-06-15	23	EL23	0	18.8	23.2	63	0	277	E. maxima	28	4	2	8.95	3551	0.7765	0.512	-0.715	0.266
605	2022	T0	2022-06-15	23	EL23	0	18.8	23.2	63	0	277	E. maxima	29	5	2	12	4208	0.786	0.591	-0.291	0.297
606	2022	T0	2022-06-15	23	EL23	0	18.8	23.2	63	0	277	E. maxima	30	6	2	13.925	4573	0.793	0.649	0.021	0.369
607	2022	T0	2022-06-15	23	EL23	0	18.8	23.2	63	0	277	E. maxima	31	7	3	12.925	3011	0.745	0.252	-2.12	0.307
608	2022	T0	2022-06-15	23	EL23	0	18.8	23.2	63	0	277	E. maxima	32	8	3	12.6	4098	0.768	0.442	-1.094	0.379
609	2022	T0	2022-06-15	23	EL23	0	18.8	23.2	63	0	277	E. maxima	33	9	3	13.975	4197	0.7715	0.471	-0.938	0.309
610	2022	T0	2022-06-15	23	EL23	0	18.8	23.2	63	0	277	E. maxima	34	10	4	12.6	3904	0.762	0.393	-1.362	0.351
611	2022	T0	2022-06-15	23	EL23	0	18.8	23.2	63	0	277	E. maxima	35	11	4	14.05	4087	0.771	0.467	-0.96	0.379
612	2022	T0	2022-06-15	23	EL23	0	18.8	23.2	63	0	277	E. maxima	36	12	4	11.6	3985	0.773	0.483	-0.871	0.344
613	2022	T0	2022-06-15	23	EL23	0	18.8	23.2	63	0	277	NPK-Ref	37	1	1	14.575	4789	0.779	0.533	-0.603	0.27
614	2022	T0	2022-06-15	23	EL23	0	18.8	23.2	63	0	277	NPK-Ref	38	2	1	14.4	4895	0.7775	0.521	-0.67	0.294
615	2022	T0	2022-06-15	23	EL23	0	18.8	23.2	63	0	277	NPK-Ref	39	3	1	16.075	4573	0.8005	0.711	0.356	0.36
616	2022	T0	2022-06-15	23	EL23	0	18.8	23.2	63	0	277	NPK-Ref	40	4	2	9.775	3851	0.7945	0.661	0.088	0.336
617	2022	T0	2022-06-15	23	EL23	0	18.8	23.2	63	0	277	NPK-Ref	41	5	2	11.55	4238	0.797	0.682	0.2	0.337
618	2022	T0	2022-06-15	23	EL23	0	18.8	23.2	63	0	277	NPK-Ref	42	6	2	10.45	3782	0.805	0.748	0.557	0.311
619	2022	T0	2022-06-15	23	EL23	0	18.8	23.2	63	0	277	NPK-Ref	43	7	3	13.1	3921	0.775	0.5	-0.782	0.323
620	2022	T0	2022-06-15	23	EL23	0	18.8	23.2	63	0	277	NPK-Ref	44	8	3	11.45	3947	0.7815	0.554	-0.492	0.328
621	2022	T0	2022-06-15	23	EL23	0	18.8	23.2	63	0	277	NPK-Ref	45	9	3	9.2	3761	0.7655	0.421	-1.206	0.385
622	2022	T0	2022-06-15	23	EL23	0	18.8	23.2	63	0	277	NPK-Ref	46	10	4	13.45	4150	0.7875	0.603	-0.224	0.373
623	2022	T0	2022-06-15	23	EL23	0	18.8	23.2	63	0	277	NPK-Ref	47	11	4	10.95	4042	0.785	0.583	-0.336	0.312
624	2022	T0	2022-06-15	23	EL23	0	18.8	23.2	63	0	277	NPK-Ref	48	12	4	9.025	3596	0.7685	0.446	-1.072	0.303
625	2022	T1	2022-06-17	25	EL25	2	22	25	61	0	299	Control	1	1	1							236.5	721	30	112.29	15.57	2.5
626	2022	T1	2022-06-17	25	EL25	2	22	25	61	0	299	Control	2	2	1							296	822	30.6	112.05	13.63	2.7
627	2022	T1	2022-06-17	25	EL25	2	22	25	61	0	299	Control	3	3	1							185.9	651	29.1	105.43	16.2	6.8
628	2022	T1	2022-06-17	25	EL25	2	22	25	61	0	299	Control	4	4	2							276.8	772	27.9	124.28	16.1	3.3
629	2022	T1	2022-06-17	25	EL25	2	22	25	61	0	299	Control	5	5	2							234.5	725	28.7	127.72	17.62	5.4
630	2022	T1	2022-06-17	25	EL25	2	22	25	61	0	299	Control	6	6	2							308.8	960	28.7	149.66	15.59	7.7
631	2022	T1	2022-06-17	25	EL25	2	22	25	61	0	299	Control	7	7	3							269.4	570	29.4	95.51	16.76	3.2
632	2022	T1	2022-06-17	25	EL25	2	22	25	61	0	299	Control	8	8	3							303.1	668	28.9	110.56	16.55	6.7
633	2022	T1	2022-06-17	25	EL25	2	22	25	61	0	299	Control	9	9	3							257.4	910	28.9	150.36	16.52	6.8
634	2022	T1	2022-06-17	25	EL25	2	22	25	61	0	299	Control	10	10	4							148.1	608	28.7	110.81	18.23	16.1
635	2022	T1	2022-06-17	25	EL25	2	22	25	61	0	299	Control	11	11	4							248	1119	28.9	176.91	15.81	5.9
636	2022	T1	2022-06-17	25	EL25	2	22	25	61	0	299	Control	12	12	4							249.1	849	28.6	140.61	16.56	10.1
637	2022	T1	2022-06-17	25	EL25	2	22	25	61	0	299	A. nodosum	13	1	1							329.7	796	27.4	142.58	17.91	4
638	2022	T1	2022-06-17	25	EL25	2	22	25	61	0	299	A. nodosum	14	2	1							278.4	1365	28.6	210.21	15.4	3.7
639	2022	T1	2022-06-17	25	EL25	2	22	25	61	0	299	A. nodosum	15	3	1							359.1	1109	28.7	158.53	14.3	2.8
640	2022	T1	2022-06-17	25	EL25	2	22	25	61	0	299	A. nodosum	16	4	2							321.3	1306	30.4	176.8	13.54	4.9
641	2022	T1	2022-06-17	25	EL25	2	22	25	61	0	299	A. nodosum	17	5	2							207.1	559	24.3	122.63	21.94	11.9
642	2022	T1	2022-06-17	25	EL25	2	22	25	61	0	299	A. nodosum	18	6	2							288.6	669	28.2	116.48	17.41	1
643	2022	T1	2022-06-17	25	EL25	2	22	25	61	0	299	A. nodosum	19	7	3							135.8	673	27.2	119.15	17.7	4.9
644	2022	T1	2022-06-17	25	EL25	2	22	25	61	0	299	A. nodosum	20	8	3							294.8	781	29.3	128.01	16.39	2.6
645	2022	T1	2022-06-17	25	EL25	2	22	25	61	0	299	A. nodosum	21	9	3							265.5	661	26.5	122.48	18.53	18.4
646	2022	T1	2022-06-17	25	EL25	2	22	25	61	0	299	A. nodosum	22	10	4							201.9	880	28.1	143.26	16.28	7
647	2022	T1	2022-06-17	25	EL25	2	22	25	61	0	299	A. nodosum	23	11	4							208.8	751	27.9	135.38	18.03	11.4
648	2022	T1	2022-06-17	25	EL25	2	22	25	61	0	299	A. nodosum	24	12	4							158.5	1083	28.9	169.29	15.63	6.2
649	2022	T1	2022-06-17	25	EL25	2	22	25	61	0	299	E. maxima	25	1	1							244.4	783	28.6	128.77	16.45	10.3
650	2022	T1	2022-06-17	25	EL25	2	22	25	61	0	299	E. maxima	26	2	1							268.4	1357	30.1	189.04	13.93	4.9
651	2022	T1	2022-06-17	25	EL25	2	22	25	61	0	299	E. maxima	27	3	1							272.1	1334	29.8	194.82	14.6	3.8
652	2022	T1	2022-06-17	25	EL25	2	22	25	61	0	299	E. maxima	28	4	2							313.2	1010	30.8	134.92	13.36	1.8
653	2022	T1	2022-06-17	25	EL25	2	22	25	61	0	299	E. maxima	29	5	2							331.3	779	28.4	132.55	17.02	4.7
654	2022	T1	2022-06-17	25	EL25	2	22	25	61	0	299	E. maxima	30	6	2							217.2	1036	30.8	148.34	14.32	5.6
655	2022	T1	2022-06-17	25	EL25	2	22	25	61	0	299	E. maxima	31	7	3							239.8	910	28.5	151.84	16.69	2.8
656	2022	T1	2022-06-17	25	EL25	2	22	25	61	0	299	E. maxima	32	8	3							194.4	754	28.4	130.47	17.3	11.1
657	2022	T1	2022-06-17	25	EL25	2	22	25	61	0	299	E. maxima	33	9	3							240.8	985	27.2	166.08	16.86	7.6
658	2022	T1	2022-06-17	25	EL25	2	22	25	61	0	299	E. maxima	34	10	4							131.4	1246	28.1	198.84	15.96	6.4
659	2022	T1	2022-06-17	25	EL25	2	22	25	61	0	299	E. maxima	35	11	4							196.2	724	29.3	120	16.57	5
660	2022	T1	2022-06-17	25	EL25	2	22	25	61	0	299	E. maxima	36	12	4							191.9	967	29.9	146.84	15.19	2.8
661	2022	T1	2022-06-17	25	EL25	2	22	25	61	0	299	NPK-Ref	37	1	1							275.1	1299	29	182.26	14.03	3.5
662	2022	T1	2022-06-17	25	EL25	2	22	25	61	0	299	NPK-Ref	38	2	1							347.1	1551	31.4	198.56	12.8	3.4
663	2022	T1	2022-06-17	25	EL25	2	22	25	61	0	299	NPK-Ref	39	3	1							296.8	1008	28.5	155.86	15.46	1
664	2022	T1	2022-06-17	25	EL25	2	22	25	61	0	299	NPK-Ref	40	4	2							234.1	538	27.7	105.87	19.68	16
665	2022	T1	2022-06-17	25	EL25	2	22	25	61	0	299	NPK-Ref	41	5	2							166.5	1199	29.8	168.18	14.03	3.6
666	2022	T1	2022-06-17	25	EL25	2	22	25	61	0	299	NPK-Ref	42	6	2							251.7	906	29.7	140.45	15.5	5.1
667	2022	T1	2022-06-17	25	EL25	2	22	25	61	0	299	NPK-Ref	43	7	3							210.6	1121	29.2	179.18	15.98	5.1
668	2022	T1	2022-06-17	25	EL25	2	22	25	61	0	299	NPK-Ref	44	8	3							251.2	975	30.7	151.51	15.54	13
669	2022	T1	2022-06-17	25	EL25	2	22	25	61	0	299	NPK-Ref	45	9	3							253.7	727	27	125.64	17.28	7.3
670	2022	T1	2022-06-17	25	EL25	2	22	25	61	0	299	NPK-Ref	46	10	4							181.1	1340	30	183.91	13.72	1.7
671	2022	T1	2022-06-17	25	EL25	2	22	25	61	0	299	NPK-Ref	47	11	4							200	955	31.1	148.09	15.51	5.5
672	2022	T1	2022-06-17	25	EL25	2	22	25	61	0	299	NPK-Ref	48	12	4							182.5	715	28.2	134.52	18.81	3.8
673	2022	T2	2022-06-21	27	EL27	6	14.9	22	74	2	333	Control	1	1	1	12.875	5517	0.8155	0.912	1.681	0.396
674	2022	T2	2022-06-21	27	EL27	6	14.9	22	74	2	333	Control	2	2	1	12.2	5436	0.8035	0.833	1.225	0.354
675	2022	T2	2022-06-21	27	EL27	6	14.9	22	74	2	333	Control	3	3	1	13.325	4890	0.779	0.673	0.295	0.368
676	2022	T2	2022-06-21	27	EL27	6	14.9	22	74	2	333	Control	4	4	2	12.425	4369	0.778	0.667	0.257	0.344
677	2022	T2	2022-06-21	27	EL27	6	14.9	22	74	2	333	Control	5	5	2	13.7	4306	0.7845	0.709	0.504	0.309
678	2022	T2	2022-06-21	27	EL27	6	14.9	22	74	2	333	Control	6	6	2	11.35	4394	0.7725	0.631	0.048	0.341
679	2022	T2	2022-06-21	27	EL27	6	14.9	22	74	2	333	Control	7	7	3	11.65	5173	0.8075	0.859	1.377	0.43
680	2022	T2	2022-06-21	27	EL27	6	14.9	22	74	2	333	Control	8	8	3	10.4	4706	0.786	0.719	0.561	0.336
681	2022	T2	2022-06-21	27	EL27	6	14.9	22	74	2	333	Control	9	9	3	11.65	5364	0.801	0.817	1.13	0.428
682	2022	T2	2022-06-21	27	EL27	6	14.9	22	74	2	333	Control	10	10	4	11.5	5048	0.763	0.569	-0.313	0.26
683	2022	T2	2022-06-21	27	EL27	6	14.9	22	74	2	333	Control	11	11	4	12.85	5026	0.7795	0.676	0.314	0.367
684	2022	T2	2022-06-21	27	EL27	6	14.9	22	74	2	333	Control	12	12	4	12.55	4970	0.7635	0.572	-0.294	0.367
685	2022	T2	2022-06-21	27	EL27	6	14.9	22	74	2	333	A. nodosum	13	1	1	16.275	4214	0.774	0.641	0.105	0.304
686	2022	T2	2022-06-21	27	EL27	6	14.9	22	74	2	333	A. nodosum	14	2	1	12.95	4096	0.779	0.673	0.295	0.366
687	2022	T2	2022-06-21	27	EL27	6	14.9	22	74	2	333	A. nodosum	15	3	1	15.125	4731	0.793	0.765	0.827	0.349
688	2022	T2	2022-06-21	27	EL27	6	14.9	22	74	2	333	A. nodosum	16	4	2	14.475	4525	0.786	0.719	0.561	0.351
689	2022	T2	2022-06-21	27	EL27	6	14.9	22	74	2	333	A. nodosum	17	5	2	10.3	4655	0.788	0.732	0.637	0.335
690	2022	T2	2022-06-21	27	EL27	6	14.9	22	74	2	333	A. nodosum	18	6	2	15.3	4251	0.7625	0.565	-0.332	0.309
691	2022	T2	2022-06-21	27	EL27	6	14.9	22	74	2	333	A. nodosum	19	7	3	12.3	4832	0.781	0.686	0.371	0.39
692	2022	T2	2022-06-21	27	EL27	6	14.9	22	74	2	333	A. nodosum	20	8	3	11.85	4085	0.7865	0.722	0.58	0.298
693	2022	T2	2022-06-21	27	EL27	6	14.9	22	74	2	333	A. nodosum	21	9	3	12.325	4963	0.774	0.641	0.105	0.251
694	2022	T2	2022-06-21	27	EL27	6	14.9	22	74	2	333	A. nodosum	22	10	4	12.025	4612	0.761	0.556	-0.389	0.337
695	2022	T2	2022-06-21	27	EL27	6	14.9	22	74	2	333	A. nodosum	23	11	4	10.85	4595	0.7665	0.592	-0.18	0.267
696	2022	T2	2022-06-21	27	EL27	6	14.9	22	74	2	333	A. nodosum	24	12	4	13.25	4161	0.7755	0.65	0.162	0.28
697	2022	T2	2022-06-21	27	EL27	6	14.9	22	74	2	333	E. maxima	25	1	1	10.55	4844	0.7765	0.657	0.2	0.286
698	2022	T2	2022-06-21	27	EL27	6	14.9	22	74	2	333	E. maxima	26	2	1	13.15	4040	0.7665	0.592	-0.18	0.313
699	2022	T2	2022-06-21	27	EL27	6	14.9	22	74	2	333	E. maxima	27	3	1	15.625	4781	0.7855	0.716	0.542	0.273
700	2022	T2	2022-06-21	27	EL27	6	14.9	22	74	2	333	E. maxima	28	4	2	11.2	3494	0.737	0.399	-1.3	0.331
701	2022	T2	2022-06-21	27	EL27	6	14.9	22	74	2	333	E. maxima	29	5	2	13.2	4374	0.7795	0.676	0.314	0.373
702	2022	T2	2022-06-21	27	EL27	6	14.9	22	74	2	333	E. maxima	30	6	2	14.7	4911	0.791	0.752	0.751	0.363
703	2022	T2	2022-06-21	27	EL27	6	14.9	22	74	2	333	E. maxima	31	7	3	10.85	4871	0.788	0.732	0.637	0.357
704	2022	T2	2022-06-21	27	EL27	6	14.9	22	74	2	333	E. maxima	32	8	3	11.725	5217	0.797	0.791	0.979	0.338
705	2022	T2	2022-06-21	27	EL27	6	14.9	22	74	2	333	E. maxima	33	9	3	13	5526	0.8005	0.814	1.111	0.38
706	2022	T2	2022-06-21	27	EL27	6	14.9	22	74	2	333	E. maxima	34	10	4	13.9	4809	0.766	0.588	-0.199	0.322
707	2022	T2	2022-06-21	27	EL27	6	14.9	22	74	2	333	E. maxima	35	11	4	13.4	4991	0.8035	0.833	1.225	0.406
708	2022	T2	2022-06-21	27	EL27	6	14.9	22	74	2	333	E. maxima	36	12	4	14.725	4845	0.785	0.712	0.523	0.366
709	2022	T2	2022-06-21	27	EL27	6	14.9	22	74	2	333	NPK-Ref	37	1	1	15.575	4913	0.788	0.732	0.637	0.349
710	2022	T2	2022-06-21	27	EL27	6	14.9	22	74	2	333	NPK-Ref	38	2	1	14.425	4701	0.792	0.758	0.789	0.368
711	2022	T2	2022-06-21	27	EL27	6	14.9	22	74	2	333	NPK-Ref	39	3	1	17.525	4578	0.7775	0.663	0.238	0.321
712	2022	T2	2022-06-21	27	EL27	6	14.9	22	74	2	333	NPK-Ref	40	4	2	11.15	4775	0.7965	0.788	0.96	0.393
713	2022	T2	2022-06-21	27	EL27	6	14.9	22	74	2	333	NPK-Ref	41	5	2	12.175	4614	0.7965	0.788	0.96	0.298
714	2022	T2	2022-06-21	27	EL27	6	14.9	22	74	2	333	NPK-Ref	42	6	2	10.625	5096	0.7955	0.781	0.922	0.364
715	2022	T2	2022-06-21	27	EL27	6	14.9	22	74	2	333	NPK-Ref	43	7	3	13.25	4683	0.7695	0.611	-0.066	0.269
716	2022	T2	2022-06-21	27	EL27	6	14.9	22	74	2	333	NPK-Ref	44	8	3	12.775	5032	0.786	0.719	0.561	0.373
717	2022	T2	2022-06-21	27	EL27	6	14.9	22	74	2	333	NPK-Ref	45	9	3	12.525	5252	0.8025	0.827	1.187	0.344
718	2022	T2	2022-06-21	27	EL27	6	14.9	22	74	2	333	NPK-Ref	46	10	4	15.125	4656	0.7615	0.559	-0.37	0.343
719	2022	T2	2022-06-21	27	EL27	6	14.9	22	74	2	333	NPK-Ref	47	11	4	12.4	4550	0.7685	0.605	-0.104	0.33
720	2022	T2	2022-06-21	27	EL27	6	14.9	22	74	2	333	NPK-Ref	48	12	4	13.175	4678	0.7435	0.441	-1.054	0.349
721	2022	T3	2022-06-29	29	EL29	14	21.1	26.9	67	3.6	405	Control	1	1	1		4399	0.799	0.77116		0.404	327
722	2022	T3	2022-06-29	29	EL29	14	21.1	26.9	67	3.6	405	Control	2	2	1		4306	0.777	0.633229		0.305	310.5
723	2022	T3	2022-06-29	29	EL29	14	21.1	26.9	67	3.6	405	Control	3	3	1		3952	0.7825	0.667712		0.322	183.8
724	2022	T3	2022-06-29	29	EL29	14	21.1	26.9	67	3.6	405	Control	4	4	2		3732	0.793	0.733542		0.301	281.8
725	2022	T3	2022-06-29	29	EL29	14	21.1	26.9	67	3.6	405	Control	5	5	2		4088	0.791	0.721003		0.342	287.8
726	2022	T3	2022-06-29	29	EL29	14	21.1	26.9	67	3.6	405	Control	6	6	2		3838	0.7685	0.579937		0.248	247.1
727	2022	T3	2022-06-29	29	EL29	14	21.1	26.9	67	3.6	405	Control	7	7	3		4011	0.7625	0.54232		0.251	326.8
728	2022	T3	2022-06-29	29	EL29	14	21.1	26.9	67	3.6	405	Control	8	8	3		3672	0.772	0.601881		0.233	468.4
729	2022	T3	2022-06-29	29	EL29	14	21.1	26.9	67	3.6	405	Control	9	9	3		3704	0.78	0.652038		0.262	324.2
730	2022	T3	2022-06-29	29	EL29	14	21.1	26.9	67	3.6	405	Control	10	10	4		4207	0.7945	0.742947		0.266	222.8
731	2022	T3	2022-06-29	29	EL29	14	21.1	26.9	67	3.6	405	Control	11	11	4		4108	0.7645	0.554859		0.224	205.4
732	2022	T3	2022-06-29	29	EL29	14	21.1	26.9	67	3.6	405	Control	12	12	4		4150	0.791	0.721003		0.332	284.3
733	2022	T3	2022-06-29	29	EL29	14	21.1	26.9	67	3.6	405	A. nodosum	13	1	1		4589	0.7945	0.742947		0.351	294
734	2022	T3	2022-06-29	29	EL29	14	21.1	26.9	67	3.6	405	A. nodosum	14	2	1		4199	0.7895	0.711599		0.313	325.4
735	2022	T3	2022-06-29	29	EL29	14	21.1	26.9	67	3.6	405	A. nodosum	15	3	1		4292	0.799	0.77116		0.349	330
736	2022	T3	2022-06-29	29	EL29	14	21.1	26.9	67	3.6	405	A. nodosum	16	4	2		4187	0.7475	0.448276		0.268	338.7
737	2022	T3	2022-06-29	29	EL29	14	21.1	26.9	67	3.6	405	A. nodosum	17	5	2		3897	0.8175	0.887147		0.351	257.3
738	2022	T3	2022-06-29	29	EL29	14	21.1	26.9	67	3.6	405	A. nodosum	18	6	2		4502	0.804	0.802508		0.361	275.4
739	2022	T3	2022-06-29	29	EL29	14	21.1	26.9	67	3.6	405	A. nodosum	19	7	3		4576	0.816	0.877743		0.333	194.4
740	2022	T3	2022-06-29	29	EL29	14	21.1	26.9	67	3.6	405	A. nodosum	20	8	3		3969	0.7775	0.636364		0.234	309.6
741	2022	T3	2022-06-29	29	EL29	14	21.1	26.9	67	3.6	405	A. nodosum	21	9	3		4434	0.7885	0.705329		0.307	297.5
742	2022	T3	2022-06-29	29	EL29	14	21.1	26.9	67	3.6	405	A. nodosum	22	10	4		4261	0.811	0.846395		0.324	247.9
743	2022	T3	2022-06-29	29	EL29	14	21.1	26.9	67	3.6	405	A. nodosum	23	11	4		3733	0.76	0.526646		0.253	278
744	2022	T3	2022-06-29	29	EL29	14	21.1	26.9	67	3.6	405	A. nodosum	24	12	4		4466	0.817	0.884013		0.376	388.5
745	2022	T3	2022-06-29	29	EL29	14	21.1	26.9	67	3.6	405	E. maxima	25	1	1		4406	0.798	0.76489		0.272	352.7
746	2022	T3	2022-06-29	29	EL29	14	21.1	26.9	67	3.6	405	E. maxima	26	2	1		3708	0.7395	0.398119		0.314	300.8
747	2022	T3	2022-06-29	29	EL29	14	21.1	26.9	67	3.6	405	E. maxima	27	3	1		4585	0.7745	0.617555		0.373	332.6
748	2022	T3	2022-06-29	29	EL29	14	21.1	26.9	67	3.6	405	E. maxima	28	4	2		3670	0.778	0.639498		0.325	372
749	2022	T3	2022-06-29	29	EL29	14	21.1	26.9	67	3.6	405	E. maxima	29	5	2		4269	0.798	0.76489		0.323	433.4
750	2022	T3	2022-06-29	29	EL29	14	21.1	26.9	67	3.6	405	E. maxima	30	6	2		4759	0.8165	0.880878		0.38	280.3
751	2022	T3	2022-06-29	29	EL29	14	21.1	26.9	67	3.6	405	E. maxima	31	7	3		3645	0.7695	0.586207		0.232	216
752	2022	T3	2022-06-29	29	EL29	14	21.1	26.9	67	3.6	405	E. maxima	32	8	3		3799	0.7875	0.69906		0.271	141.4
753	2022	T3	2022-06-29	29	EL29	14	21.1	26.9	67	3.6	405	E. maxima	33	9	3		4355	0.761	0.532915		0.244	202.5
754	2022	T3	2022-06-29	29	EL29	14	21.1	26.9	67	3.6	405	E. maxima	34	10	4		4467	0.7745	0.617555		0.275	157.4
755	2022	T3	2022-06-29	29	EL29	14	21.1	26.9	67	3.6	405	E. maxima	35	11	4		4508	0.8045	0.805643		0.319	222
756	2022	T3	2022-06-29	29	EL29	14	21.1	26.9	67	3.6	405	E. maxima	36	12	4		4888	0.8255	0.937304		0.397	273.2
757	2022	T3	2022-06-29	29	EL29	14	21.1	26.9	67	3.6	405	NPK-Ref	37	1	1		3838	0.745	0.432602		0.248	308.5
758	2022	T3	2022-06-29	29	EL29	14	21.1	26.9	67	3.6	405	NPK-Ref	38	2	1		4420	0.754	0.489028		0.308	411.1
759	2022	T3	2022-06-29	29	EL29	14	21.1	26.9	67	3.6	405	NPK-Ref	39	3	1		4203	0.768	0.576803		0.343	240.3
760	2022	T3	2022-06-29	29	EL29	14	21.1	26.9	67	3.6	405	NPK-Ref	40	4	2		3718	0.799	0.77116		0.301	243.1
761	2022	T3	2022-06-29	29	EL29	14	21.1	26.9	67	3.6	405	NPK-Ref	41	5	2		4005	0.791	0.721003		0.329	204.2
762	2022	T3	2022-06-29	29	EL29	14	21.1	26.9	67	3.6	405	NPK-Ref	42	6	2		3872	0.7965	0.755486		0.321	276.3
763	2022	T3	2022-06-29	29	EL29	14	21.1	26.9	67	3.6	405	NPK-Ref	43	7	3		3576	0.7525	0.479624		0.298	207.8
764	2022	T3	2022-06-29	29	EL29	14	21.1	26.9	67	3.6	405	NPK-Ref	44	8	3		4347	0.8055	0.811912		0.322	323.4
765	2022	T3	2022-06-29	29	EL29	14	21.1	26.9	67	3.6	405	NPK-Ref	45	9	3		3863	0.7645	0.554859		0.277	256.4
766	2022	T3	2022-06-29	29	EL29	14	21.1	26.9	67	3.6	405	NPK-Ref	46	10	4		4420	0.7785	0.642633		0.34	207.8
767	2022	T3	2022-06-29	29	EL29	14	21.1	26.9	67	3.6	405	NPK-Ref	47	11	4		4060	0.8065	0.818182		0.336	233.1
768	2022	T3	2022-06-29	29	EL29	14	21.1	26.9	67	3.6	405	NPK-Ref	48	12	4		4375	0.8115	0.84953		0.354	447.8
769	2022	T4	2022-07-06	31	EL31	21	16.2	22.9	70	0	454	Control	1	1	1	13.225	4500	0.78	0.68	0.333	0.301	346.5	1185	32.3	152.03	12.83	7.2
770	2022	T4	2022-07-06	31	EL31	21	16.2	22.9	70	0	454	Control	2	2	1	12.825	4225	0.7625	0.565	-0.332	0.263	263.8	1051	29.2	160.14	15.24	5.9
771	2022	T4	2022-07-06	31	EL31	21	16.2	22.9	70	0	454	Control	3	3	1	13.55	4007	0.7685	0.605	-0.104	0.287	146.6	552	29.6	97.04	17.58	7.8
772	2022	T4	2022-07-06	31	EL31	21	16.2	22.9	70	0	454	Control	4	4	2	12.775	3990	0.7735	0.637	0.086	0.252	178.9	1007	30	155.26	15.42	12.3
773	2022	T4	2022-07-06	31	EL31	21	16.2	22.9	70	0	454	Control	5	5	2	14.125	4132	0.7735	0.637	0.086	0.341	250.5	901	30.5	147.47	16.37	10.1
774	2022	T4	2022-07-06	31	EL31	21	16.2	22.9	70	0	454	Control	6	6	2	11.15	3508	0.7415	0.428	-1.129	0.24	176.8	790	30.5	120.2	15.21	13.1
775	2022	T4	2022-07-06	31	EL31	21	16.2	22.9	70	0	454	Control	7	7	3	11.775	3865	0.771	0.621	-0.009	0.343	285.3	1094	30.3	154.97	14.17	10.5
776	2022	T4	2022-07-06	31	EL31	21	16.2	22.9	70	0	454	Control	8	8	3	11.475	3716	0.774	0.641	0.105	0.285	305.9	850	28.5	134.56	15.83	12.8
777	2022	T4	2022-07-06	31	EL31	21	16.2	22.9	70	0	454	Control	9	9	3	10.525	3858	0.7735	0.637	0.086	0.301	202.9	892	31	123.43	13.84	7.8
778	2022	T4	2022-07-06	31	EL31	21	16.2	22.9	70	0	454	Control	10	10	4	11.875	4405	0.796	0.784	0.941	0.312	179.4	891	27.5	152.5	17.12	10
779	2022	T4	2022-07-06	31	EL31	21	16.2	22.9	70	0	454	Control	11	11	4	12.45	3981	0.7785	0.67	0.276	0.352	200.5	1045	28.9	164.21	15.71	10.6
780	2022	T4	2022-07-06	31	EL31	21	16.2	22.9	70	0	454	Control	12	12	4	13.6	4087	0.7785	0.67	0.276	0.35	355.9	1063	29.3	150.83	14.19	9.5
781	2022	T4	2022-07-06	31	EL31	21	16.2	22.9	70	0	454	A. nodosum	13	1	1	16.65	4759	0.7965	0.788	0.96	0.333	167	1748	31.2	231.38	13.24	8.6
782	2022	T4	2022-07-06	31	EL31	21	16.2	22.9	70	0	454	A. nodosum	14	2	1	13.725	4096	0.773	0.634	0.067	0.31	248.5	1070	30.5	164.84	15.41	6.4
783	2022	T4	2022-07-06	31	EL31	21	16.2	22.9	70	0	454	A. nodosum	15	3	1	14.925	4204	0.755	0.516	-0.617	0.303	250.7	845	30.7	134.84	15.96	14.8
784	2022	T4	2022-07-06	31	EL31	21	16.2	22.9	70	0	454	A. nodosum	16	4	2	15.275	4474	0.7725	0.631	0.048	0.313	251.6	1126	31.7	166.74	14.81	17.5
785	2022	T4	2022-07-06	31	EL31	21	16.2	22.9	70	0	454	A. nodosum	17	5	2	11.35	4075	0.797	0.791	0.979	0.289	148.6	953	27.5	155.5	16.32	9.2
786	2022	T4	2022-07-06	31	EL31	21	16.2	22.9	70	0	454	A. nodosum	18	6	2	15.8	4605	0.793	0.765	0.827	0.331	227.4	934	28.2	166.28	17.8	5.8
787	2022	T4	2022-07-06	31	EL31	21	16.2	22.9	70	0	454	A. nodosum	19	7	3	11.7	4347	0.787	0.725	0.599	0.336	148.8	1083	29.1	183.44	16.94	9
788	2022	T4	2022-07-06	31	EL31	21	16.2	22.9	70	0	454	A. nodosum	20	8	3	11.75	4026	0.783	0.699	0.447	0.329	212	1254	30.1	177.82	14.18	6.3
789	2022	T4	2022-07-06	31	EL31	21	16.2	22.9	70	0	454	A. nodosum	21	9	3	11.125	3947	0.775	0.647	0.143	0.324	235	1194	33.1	145.44	12.18	6.3
790	2022	T4	2022-07-06	31	EL31	21	16.2	22.9	70	0	454	A. nodosum	22	10	4	12.7	4507	0.803	0.83	1.206	0.337	191	492	29.9	90.34	18.36	13.1
791	2022	T4	2022-07-06	31	EL31	21	16.2	22.9	70	0	454	A. nodosum	23	11	4	11.825	3778	0.7765	0.657	0.2	0.349	210.6	942	29.3	159.42	16.92	12.6
792	2022	T4	2022-07-06	31	EL31	21	16.2	22.9	70	0	454	A. nodosum	24	12	4	14.575	4223	0.7945	0.775	0.884	0.415	253	886	28.5	140.54	15.86	9
793	2022	T4	2022-07-06	31	EL31	21	16.2	22.9	70	0	454	E. maxima	25	1	1	12.6	4651	0.791	0.752	0.751	0.266	159	876	31.9	120.13	13.71	4.5
794	2022	T4	2022-07-06	31	EL31	21	16.2	22.9	70	0	454	E. maxima	26	2	1	14.15	4048	0.754	0.51	-0.655	0.324	278.4	951	28.9	143.59	15.1	7.4
795	2022	T4	2022-07-06	31	EL31	21	16.2	22.9	70	0	454	E. maxima	27	3	1	15.675	4531	0.7745	0.644	0.124	0.316	264.9	1313	29.4	190.99	14.55	9.6
796	2022	T4	2022-07-06	31	EL31	21	16.2	22.9	70	0	454	E. maxima	28	4	2	11.175	3976	0.7635	0.572	-0.294	0.28	225.7	758	28	126.43	16.68	11.9
797	2022	T4	2022-07-06	31	EL31	21	16.2	22.9	70	0	454	E. maxima	29	5	2	13.375	4340	0.7905	0.748	0.732	0.321	195.9	758	26.9	139.41	18.39	11.3
798	2022	T4	2022-07-06	31	EL31	21	16.2	22.9	70	0	454	E. maxima	30	6	2	14.425	4884	0.799	0.804	1.054	0.351	187.5	880	29	144.61	16.43	12.2
799	2022	T4	2022-07-06	31	EL31	21	16.2	22.9	70	0	454	E. maxima	31	7	3	11.525	3525	0.787	0.725	0.599	0.297	215.7	1042	29.1	153.37	14.72	7.2
800	2022	T4	2022-07-06	31	EL31	21	16.2	22.9	70	0	454	E. maxima	32	8	3	12.175	3824	0.78	0.68	0.333	0.319	153.5	934	29.1	148.2	15.87	11.6
801	2022	T4	2022-07-06	31	EL31	21	16.2	22.9	70	0	454	E. maxima	33	9	3	13.675	4224	0.7675	0.598	-0.142	0.387	218.3	1074	28.3	177.17	16.5	11.3
802	2022	T4	2022-07-06	31	EL31	21	16.2	22.9	70	0	454	E. maxima	34	10	4	13.875	3999	0.773	0.634	0.067	0.343	100.5	706	28.9	190.42	26.97	25.7
803	2022	T4	2022-07-06	31	EL31	21	16.2	22.9	70	0	454	E. maxima	35	11	4	13.875	4513	0.794	0.771	0.865	0.362	159	702	26.6	123.91	17.65	5.6
804	2022	T4	2022-07-06	31	EL31	21	16.2	22.9	70	0	454	E. maxima	36	12	4	14.85	4782	0.752	0.497	-0.731	0.289	186.6	1216	29	158.82	13.06	7.6
805	2022	T4	2022-07-06	31	EL31	21	16.2	22.9	70	0	454	NPK-Ref	37	1	1	15.875	4563	0.7815	0.69	0.39	0.311	286.6	1640	26.8	256.29	15.63	1.5
806	2022	T4	2022-07-06	31	EL31	21	16.2	22.9	70	0	454	NPK-Ref	38	2	1	14.675	4972	0.7955	0.781	0.922	0.351	247	1142	28.4	183.83	16.1	4.6
807	2022	T4	2022-07-06	31	EL31	21	16.2	22.9	70	0	454	NPK-Ref	39	3	1	17.7	4845	0.7845	0.709	0.504	0.328	231	1021	29.5	167.17	16.37	9.7
808	2022	T4	2022-07-06	31	EL31	21	16.2	22.9	70	0	454	NPK-Ref	40	4	2	11.225	3983	0.7865	0.722	0.58	0.28	151.9	799	29.2	144.41	18.07	14.3
809	2022	T4	2022-07-06	31	EL31	21	16.2	22.9	70	0	454	NPK-Ref	41	5	2	11.475	3775	0.7585	0.539	-0.484	0.283	159.8	1162	30.2	165.74	14.26	12.5
810	2022	T4	2022-07-06	31	EL31	21	16.2	22.9	70	0	454	NPK-Ref	42	6	2	11.075	3924	0.7745	0.644	0.124	0.33	209.1	1416	29.1	200.11	14.13	5.4
811	2022	T4	2022-07-06	31	EL31	21	16.2	22.9	70	0	454	NPK-Ref	43	7	3	11.975	3327	0.745	0.451	-0.997	0.293	226.9	1143	29.6	151.6	13.26	11.9
812	2022	T4	2022-07-06	31	EL31	21	16.2	22.9	70	0	454	NPK-Ref	44	8	3	12.95	4455	0.7915	0.755	0.77	0.281	203.4	1099	30	162.16	14.76	13.5
813	2022	T4	2022-07-06	31	EL31	21	16.2	22.9	70	0	454	NPK-Ref	45	9	3	12.85	3983	0.78	0.68	0.333	0.332	245.1	1028	29.6	151.96	14.78	11.7
814	2022	T4	2022-07-06	31	EL31	21	16.2	22.9	70	0	454	NPK-Ref	46	10	4	15.725	4178	0.7765	0.657	0.2	0.358	214.1	975	30.6	152.11	15.6	7.5
815	2022	T4	2022-07-06	31	EL31	21	16.2	22.9	70	0	454	NPK-Ref	47	11	4	12.5	3993	0.794	0.771	0.865	0.374	247.6	861	29.9	127.13	14.77	4.2
816	2022	T4	2022-07-06	31	EL31	21	16.2	22.9	70	0	454	NPK-Ref	48	12	4	11.475	4118	0.7825	0.696	0.428	0.273	237.4	1035	29.6	151.55	14.64	11.8
817	2022	T5	2022-07-14	32	EL32	29	19.8	30.5	66	0	525	Control	1	1	1	12.175	4462	0.788	0.732	0.637	0.357	313.5
818	2022	T5	2022-07-14	32	EL32	29	19.8	30.5	66	0	525	Control	2	2	1	11.95	4023	0.7795	0.676	0.314	0.332	266.1
819	2022	T5	2022-07-14	32	EL32	29	19.8	30.5	66	0	525	Control	3	3	1	12.15	3697	0.781	0.686	0.371	0.34	204.8
820	2022	T5	2022-07-14	32	EL32	29	19.8	30.5	66	0	525	Control	4	4	2	10.9	3729	0.792	0.758	0.789	0.308	225.6
821	2022	T5	2022-07-14	32	EL32	29	19.8	30.5	66	0	525	Control	5	5	2	12.125	3684	0.7675	0.598	-0.142	0.351	304.8
822	2022	T5	2022-07-14	32	EL32	29	19.8	30.5	66	0	525	Control	6	6	2	9.65	3700	0.7765	0.657	0.2	0.311	187.6
823	2022	T5	2022-07-14	32	EL32	29	19.8	30.5	66	0	525	Control	7	7	3	10.375	3889	0.7855	0.716	0.542	0.414	332.4
824	2022	T5	2022-07-14	32	EL32	29	19.8	30.5	66	0	525	Control	8	8	3	9.95	3801	0.8045	0.84	1.263	0.405	452.8
825	2022	T5	2022-07-14	32	EL32	29	19.8	30.5	66	0	525	Control	9	9	3	8.525	3272	0.7865	0.722	0.58	0.354	278.2
826	2022	T5	2022-07-14	32	EL32	29	19.8	30.5	66	0	525	Control	10	10	4	11.6	4484	0.829	1	2.194	0.442	220
827	2022	T5	2022-07-14	32	EL32	29	19.8	30.5	66	0	525	Control	11	11	4	11.775	3866	0.8	0.81	1.092	0.377	223.4
828	2022	T5	2022-07-14	32	EL32	29	19.8	30.5	66	0	525	Control	12	12	4	12.15	4206	0.8045	0.84	1.263	0.401	397.9
829	2022	T5	2022-07-14	32	EL32	29	19.8	30.5	66	0	525	A. nodosum	13	1	1	15.2	4590	0.805	0.843	1.282	0.383	257.5
830	2022	T5	2022-07-14	32	EL32	29	19.8	30.5	66	0	525	A. nodosum	14	2	1	13.775	4316	0.7985	0.801	1.036	0.346	395.9
831	2022	T5	2022-07-14	32	EL32	29	19.8	30.5	66	0	525	A. nodosum	15	3	1	13.125	4172	0.78	0.68	0.333	0.317	380.7
832	2022	T5	2022-07-14	32	EL32	29	19.8	30.5	66	0	525	A. nodosum	16	4	2	13.725	4294	0.778	0.667	0.257	0.359	454.7
833	2022	T5	2022-07-14	32	EL32	29	19.8	30.5	66	0	525	A. nodosum	17	5	2	9.925	4058	0.809	0.869	1.434	0.342	165.3
834	2022	T5	2022-07-14	32	EL32	29	19.8	30.5	66	0	525	A. nodosum	18	6	2	15	4426	0.795	0.778	0.903	0.359	287
835	2022	T5	2022-07-14	32	EL32	29	19.8	30.5	66	0	525	A. nodosum	19	7	3	10.825	4079	0.804	0.837	1.244	0.409	198.9
836	2022	T5	2022-07-14	32	EL32	29	19.8	30.5	66	0	525	A. nodosum	20	8	3	9.625	3925	0.806	0.85	1.32	0.425	216.7
837	2022	T5	2022-07-14	32	EL32	29	19.8	30.5	66	0	525	A. nodosum	21	9	3	9.45	3776	0.811	0.882	1.51	0.41	324.9
838	2022	T5	2022-07-14	32	EL32	29	19.8	30.5	66	0	525	A. nodosum	22	10	4	10.825	3696	0.824	0.967	2.004	0.435	298.3
839	2022	T5	2022-07-14	32	EL32	29	19.8	30.5	66	0	525	A. nodosum	23	11	4	10.2	3594	0.7845	0.709	0.504	0.434	291.6
840	2022	T5	2022-07-14	32	EL32	29	19.8	30.5	66	0	525	A. nodosum	24	12	4	12.25	4362	0.8105	0.879	1.491	0.357	327.4
841	2022	T5	2022-07-14	32	EL32	29	19.8	30.5	66	0	525	E. maxima	25	1	1	9.85	3835	0.816	0.915	1.7	0.319	285.9
842	2022	T5	2022-07-14	32	EL32	29	19.8	30.5	66	0	525	E. maxima	26	2	1	12.875	4094	0.7785	0.67	0.276	0.351	374.3
843	2022	T5	2022-07-14	32	EL32	29	19.8	30.5	66	0	525	E. maxima	27	3	1	14.875	4473	0.7955	0.781	0.922	0.393	333.1
844	2022	T5	2022-07-14	32	EL32	29	19.8	30.5	66	0	525	E. maxima	28	4	2	10.35	3938	0.784	0.706	0.485	0.384	343.4
845	2022	T5	2022-07-14	32	EL32	29	19.8	30.5	66	0	525	E. maxima	29	5	2	11.225	4047	0.803	0.83	1.206	0.377	343.2
846	2022	T5	2022-07-14	32	EL32	29	19.8	30.5	66	0	525	E. maxima	30	6	2	12.475	4755	0.811	0.882	1.51	0.39	213.1
847	2022	T5	2022-07-14	32	EL32	29	19.8	30.5	66	0	525	E. maxima	31	7	3	10.575	3972	0.8065	0.853	1.339	0.387	292.1
848	2022	T5	2022-07-14	32	EL32	29	19.8	30.5	66	0	525	E. maxima	32	8	3	10.325	3555	0.782	0.693	0.409	0.353	254.9
849	2022	T5	2022-07-14	32	EL32	29	19.8	30.5	66	0	525	E. maxima	33	9	3	11.925	3996	0.7765	0.657	0.2	0.397	258.8
850	2022	T5	2022-07-14	32	EL32	29	19.8	30.5	66	0	525	E. maxima	34	10	4	12.975	4131	0.7935	0.768	0.846	0.406	138.8
851	2022	T5	2022-07-14	32	EL32	29	19.8	30.5	66	0	525	E. maxima	35	11	4	12.7	4401	0.8165	0.918	1.719	0.446	241.9
852	2022	T5	2022-07-14	32	EL32	29	19.8	30.5	66	0	525	E. maxima	36	12	4	13.4	4875	0.825	0.974	2.042	0.457	274.3
853	2022	T5	2022-07-14	32	EL32	29	19.8	30.5	66	0	525	NPK-Ref	37	1	1	13.675	4259	0.7895	0.742	0.694	0.325	267.2
854	2022	T5	2022-07-14	32	EL32	29	19.8	30.5	66	0	525	NPK-Ref	38	2	1	12.675	4672	0.806	0.85	1.32	0.372	313.2
855	2022	T5	2022-07-14	32	EL32	29	19.8	30.5	66	0	525	NPK-Ref	39	3	1	15.875	4337	0.8005	0.814	1.111	0.361	196.1
856	2022	T5	2022-07-14	32	EL32	29	19.8	30.5	66	0	525	NPK-Ref	40	4	2	9.65	3854	0.802	0.824	1.168	0.351	227.2
857	2022	T5	2022-07-14	32	EL32	29	19.8	30.5	66	0	525	NPK-Ref	41	5	2	10.15	3581	0.7815	0.69	0.39	0.354	223.7
858	2022	T5	2022-07-14	32	EL32	29	19.8	30.5	66	0	525	NPK-Ref	42	6	2	10.775	4012	0.8025	0.827	1.187	0.418	322.3
859	2022	T5	2022-07-14	32	EL32	29	19.8	30.5	66	0	525	NPK-Ref	43	7	3	9.3	3282	0.7845	0.709	0.504	0.368	188.4
860	2022	T5	2022-07-14	32	EL32	29	19.8	30.5	66	0	525	NPK-Ref	44	8	3	10.375	4078	0.807	0.856	1.358	0.383	252.8
861	2022	T5	2022-07-14	32	EL32	29	19.8	30.5	66	0	525	NPK-Ref	45	9	3	12.075	3542	0.789	0.739	0.675	0.419	350.2
862	2022	T5	2022-07-14	32	EL32	29	19.8	30.5	66	0	525	NPK-Ref	46	10	4	14.85	4099	0.804	0.837	1.244	0.389	239.4
863	2022	T5	2022-07-14	32	EL32	29	19.8	30.5	66	0	525	NPK-Ref	47	11	4	11.375	4330	0.817	0.922	1.738	0.43	270.5
864	2022	T5	2022-07-14	32	EL32	29	19.8	30.5	66	0	525	NPK-Ref	48	12	4	10.65	4227	0.809	0.869	1.434	0.377	288.2
865	2022	T6	2022-07-20	32	EL32b	35	22.6	39.5	63	0	592	Control	1	1	1	11.2836	4582	0.8245	0.971	2.023	0.415
866	2022	T6	2022-07-20	32	EL32b	35	22.6	39.5	63	0	592	Control	2	2	1	10.8582	4509	0.831	1.013	2.27	0.439
867	2022	T6	2022-07-20	32	EL32b	35	22.6	39.5	63	0	592	Control	3	3	1	12.0224	3837	0.8095	0.873	1.453	0.395
868	2022	T6	2022-07-20	32	EL32b	35	22.6	39.5	63	0	592	Control	4	4	2	12.3313	3711	0.819	0.935	1.814	0.366
869	2022	T6	2022-07-20	32	EL32b	35	22.6	39.5	63	0	592	Control	5	5	2	10.9612	4117	0.813	0.895	1.586	0.406
870	2022	T6	2022-07-20	32	EL32b	35	22.6	39.5	63	0	592	Control	6	6	2	11.9485	3429	0.8055	0.846	1.301	0.391
871	2022	T6	2022-07-20	32	EL32b	35	22.6	39.5	63	0	592	Control	7	7	3	12.2104	3987	0.825	0.974	2.042	0.41
872	2022	T6	2022-07-20	32	EL32b	35	22.6	39.5	63	0	592	Control	8	8	3	12.2104	4046	0.8255	0.977	2.061	0.396
873	2022	T6	2022-07-20	32	EL32b	35	22.6	39.5	63	0	592	Control	9	9	3	12.1299	3445	0.818	0.928	1.776	0.356
874	2022	T6	2022-07-20	32	EL32b	35	22.6	39.5	63	0	592	Control	10	10	4	11.2249	4494	0.8355	1.042	2.441	0.389
875	2022	T6	2022-07-20	32	EL32b	35	22.6	39.5	63	0	592	Control	11	11	4	13.4006	4206	0.82	0.941	1.852	0.417
876	2022	T6	2022-07-20	32	EL32b	35	22.6	39.5	63	0	592	Control	12	12	4	11.7448	4659	0.825	0.974	2.042	0.421
877	2022	T6	2022-07-20	32	EL32b	35	22.6	39.5	63	0	592	A. nodosum	13	1	1	12.4724	4650	0.8355	1.042	2.441	0.428
878	2022	T6	2022-07-20	32	EL32b	35	22.6	39.5	63	0	592	A. nodosum	14	2	1	13.4194	4461	0.823	0.961	1.966	0.404
879	2022	T6	2022-07-20	32	EL32b	35	22.6	39.5	63	0	592	A. nodosum	15	3	1	12.4701	4216	0.808	0.863	1.396	0.375
880	2022	T6	2022-07-20	32	EL32b	35	22.6	39.5	63	0	592	A. nodosum	16	4	2	11.4246	4425	0.8205	0.944	1.871	0.45
881	2022	T6	2022-07-20	32	EL32b	35	22.6	39.5	63	0	592	A. nodosum	17	5	2	11.9082	4058	0.823	0.961	1.966	0.4
882	2022	T6	2022-07-20	32	EL32b	35	22.6	39.5	63	0	592	A. nodosum	18	6	2	11.2388	4655	0.821	0.948	1.89	0.491
883	2022	T6	2022-07-20	32	EL32b	35	22.6	39.5	63	0	592	A. nodosum	19	7	3	10.9209	3939	0.821	0.948	1.89	0.381
884	2022	T6	2022-07-20	32	EL32b	35	22.6	39.5	63	0	592	A. nodosum	20	8	3	11.2836	3880	0.825	0.974	2.042	0.401
885	2022	T6	2022-07-20	32	EL32b	35	22.6	39.5	63	0	592	A. nodosum	21	9	3	11.1224	4009	0.8245	0.971	2.023	0.395
886	2022	T6	2022-07-20	32	EL32b	35	22.6	39.5	63	0	592	A. nodosum	22	10	4	12.1106	4386	0.831	1.013	2.27	0.401
887	2022	T6	2022-07-20	32	EL32b	35	22.6	39.5	63	0	592	A. nodosum	23	11	4	12.1204	4060	0.818	0.928	1.776	0.41
888	2022	T6	2022-07-20	32	EL32b	35	22.6	39.5	63	0	592	A. nodosum	24	12	4	12.1478	4322	0.819	0.935	1.814	0.367
889	2022	T6	2022-07-20	32	EL32b	35	22.6	39.5	63	0	592	E. maxima	25	1	1	11.0597	4216	0.821	0.948	1.89	0.353
890	2022	T6	2022-07-20	32	EL32b	35	22.6	39.5	63	0	592	E. maxima	26	2	1	12.2463	4530	0.819	0.935	1.814	0.389
891	2022	T6	2022-07-20	32	EL32b	35	22.6	39.5	63	0	592	E. maxima	27	3	1	12.7164	4531	0.818	0.928	1.776	0.463
892	2022	T6	2022-07-20	32	EL32b	35	22.6	39.5	63	0	592	E. maxima	28	4	2	11.5657	4308	0.8175	0.925	1.757	0.382
893	2022	T6	2022-07-20	32	EL32b	35	22.6	39.5	63	0	592	E. maxima	29	5	2	10.941	4182	0.822	0.954	1.928	0.405
894	2022	T6	2022-07-20	32	EL32b	35	22.6	39.5	63	0	592	E. maxima	30	6	2	10.6388	4832	0.8225	0.958	1.947	0.399
895	2022	T6	2022-07-20	32	EL32b	35	22.6	39.5	63	0	592	E. maxima	31	7	3	12.7746	3715	0.821	0.948	1.89	0.356
896	2022	T6	2022-07-20	32	EL32b	35	22.6	39.5	63	0	592	E. maxima	32	8	3	12.956	3957	0.822	0.954	1.928	0.391
897	2022	T6	2022-07-20	32	EL32b	35	22.6	39.5	63	0	592	E. maxima	33	9	3	13.3388	4333	0.82	0.941	1.852	0.431
898	2022	T6	2022-07-20	32	EL32b	35	22.6	39.5	63	0	592	E. maxima	34	10	4	11.9082	4543	0.815	0.908	1.662	0.403
899	2022	T6	2022-07-20	32	EL32b	35	22.6	39.5	63	0	592	E. maxima	35	11	4	11.7672	4985	0.832	1.02	2.308	0.468
900	2022	T6	2022-07-20	32	EL32b	35	22.6	39.5	63	0	592	E. maxima	36	12	4	12.291	5013	0.831	1.013	2.27	0.445
901	2022	T6	2022-07-20	32	EL32b	35	22.6	39.5	63	0	592	NPK-Ref	37	1	1	12.403	4630	0.8245	0.971	2.023	0.409
902	2022	T6	2022-07-20	32	EL32b	35	22.6	39.5	63	0	592	NPK-Ref	38	2	1	11.1716	4656	0.823	0.961	1.966	0.397
903	2022	T6	2022-07-20	32	EL32b	35	22.6	39.5	63	0	592	NPK-Ref	39	3	1	12.8284	4949	0.8225	0.958	1.947	0.416
904	2022	T6	2022-07-20	32	EL32b	35	22.6	39.5	63	0	592	NPK-Ref	40	4	2	11.5052	3889	0.8235	0.964	1.985	0.358
905	2022	T6	2022-07-20	32	EL32b	35	22.6	39.5	63	0	592	NPK-Ref	41	5	2	11.7067	3777	0.8135	0.899	1.605	0.37
906	2022	T6	2022-07-20	32	EL32b	35	22.6	39.5	63	0	592	NPK-Ref	42	6	2	10.2963	4417	0.8255	0.977	2.061	0.406
907	2022	T6	2022-07-20	32	EL32b	35	22.6	39.5	63	0	592	NPK-Ref	43	7	3	13.1172	3225	0.8035	0.833	1.225	0.37
908	2022	T6	2022-07-20	32	EL32b	35	22.6	39.5	63	0	592	NPK-Ref	44	8	3	14.0642	3895	0.824	0.967	2.004	0.385
909	2022	T6	2022-07-20	32	EL32b	35	22.6	39.5	63	0	592	NPK-Ref	45	9	3	11.9082	4046	0.8265	0.984	2.099	0.421
910	2022	T6	2022-07-20	32	EL32b	35	22.6	39.5	63	0	592	NPK-Ref	46	10	4	12.2507	4977	0.8245	0.971	2.023	0.448
911	2022	T6	2022-07-20	32	EL32b	35	22.6	39.5	63	0	592	NPK-Ref	47	11	4	13.1373	4152	0.823	0.961	1.966	0.426
912	2022	T6	2022-07-20	32	EL32b	35	22.6	39.5	63	0	592	NPK-Ref	48	12	4	12.3112	4358	0.822	0.954	1.928	0.397
913	2022	T7	2022-07-28	33	EL33	43	18.2	22.5	55	0	664	Control	1	1	1								802	30.1	160.3	20	8
914	2022	T7	2022-07-28	33	EL33	43	18.2	22.5	55	0	664	Control	2	2	1								739	30.8	153.7	20.8	5.7
915	2022	T7	2022-07-28	33	EL33	43	18.2	22.5	55	0	664	Control	3	3	1								700	29.7	136.8	19.5	0.3
916	2022	T7	2022-07-28	33	EL33	43	18.2	22.5	55	0	664	Control	4	4	2								975	29.7	143.8	14.7	3.6
917	2022	T7	2022-07-28	33	EL33	43	18.2	22.5	55	0	664	Control	5	5	2								1014	30.2	121.4	12	10.5
918	2022	T7	2022-07-28	33	EL33	43	18.2	22.5	55	0	664	Control	6	6	2								537	28.1	108.4	20.2	3.4
919	2022	T7	2022-07-28	33	EL33	43	18.2	22.5	55	0	664	Control	7	7	3								636	29.1	145.4	22.9	7.8
920	2022	T7	2022-07-28	33	EL33	43	18.2	22.5	55	0	664	Control	8	8	3								1048	30.1	141.6	13.5	5.5
921	2022	T7	2022-07-28	33	EL33	43	18.2	22.5	55	0	664	Control	9	9	3								673	27	114	16.9	6
922	2022	T7	2022-07-28	33	EL33	43	18.2	22.5	55	0	664	Control	10	10	4								1007	30.4	201.2	20	4
923	2022	T7	2022-07-28	33	EL33	43	18.2	22.5	55	0	664	Control	11	11	4								641	30.2	125.3	19.5	6.5
924	2022	T7	2022-07-28	33	EL33	43	18.2	22.5	55	0	664	Control	12	12	4								1137	30	104.5	9.2	6.4
925	2022	T7	2022-07-28	33	EL33	43	18.2	22.5	55	0	664	A. nodosum	13	1	1								748	29.6	186.8	25	5.5
926	2022	T7	2022-07-28	33	EL33	43	18.2	22.5	55	0	664	A. nodosum	14	2	1								782	27.2	161.6	20.7	1.2
927	2022	T7	2022-07-28	33	EL33	43	18.2	22.5	55	0	664	A. nodosum	15	3	1								738	29.1	136.5	18.5	6
928	2022	T7	2022-07-28	33	EL33	43	18.2	22.5	55	0	664	A. nodosum	16	4	2								1415	30.4	161.3	11.4	3.9
929	2022	T7	2022-07-28	33	EL33	43	18.2	22.5	55	0	664	A. nodosum	17	5	2								1116	29.4	150.1	13.4	2.4
930	2022	T7	2022-07-28	33	EL33	43	18.2	22.5	55	0	664	A. nodosum	18	6	2								850	29.3	139.5	16.4	3.2
931	2022	T7	2022-07-28	33	EL33	43	18.2	22.5	55	0	664	A. nodosum	19	7	3								1094	32	196.6	18	9.1
932	2022	T7	2022-07-28	33	EL33	43	18.2	22.5	55	0	664	A. nodosum	20	8	3								1142	31.1	165.4	14.5	7.1
933	2022	T7	2022-07-28	33	EL33	43	18.2	22.5	55	0	664	A. nodosum	21	9	3								900	30.9	138.1	15.3	9.4
934	2022	T7	2022-07-28	33	EL33	43	18.2	22.5	55	0	664	A. nodosum	22	10	4								1567	29.7	224.5	14.3	3.3
935	2022	T7	2022-07-28	33	EL33	43	18.2	22.5	55	0	664	A. nodosum	23	11	4								1199	30.1	169.4	14.1	3.3
936	2022	T7	2022-07-28	33	EL33	43	18.2	22.5	55	0	664	A. nodosum	24	12	4								584	29.7	156.3	26.8	2.1
937	2022	T7	2022-07-28	33	EL33	43	18.2	22.5	55	0	664	E. maxima	25	1	1								767	28.7	175.4	11.1	6
938	2022	T7	2022-07-28	33	EL33	43	18.2	22.5	55	0	664	E. maxima	26	2	1								1575	30.5	152.1	13.9	7.8
939	2022	T7	2022-07-28	33	EL33	43	18.2	22.5	55	0	664	E. maxima	27	3	1								621	29	112.8	14.7	5
940	2022	T7	2022-07-28	33	EL33	43	18.2	22.5	55	0	664	E. maxima	28	4	2								1174	29.1	144.9	12.3	3
941	2022	T7	2022-07-28	33	EL33	43	18.2	22.5	55	0	664	E. maxima	29	5	2								941	28.5	132.2	14.1	3.8
942	2022	T7	2022-07-28	33	EL33	43	18.2	22.5	55	0	664	E. maxima	30	6	2								680	29.7	112.7	16.6	5.4
943	2022	T7	2022-07-28	33	EL33	43	18.2	22.5	55	0	664	E. maxima	31	7	3								1311	28.6	179.3	13.7	4.1
944	2022	T7	2022-07-28	33	EL33	43	18.2	22.5	55	0	664	E. maxima	32	8	3								553	30	132.3	16.3	4
945	2022	T7	2022-07-28	33	EL33	43	18.2	22.5	55	0	664	E. maxima	33	9	3								810	29.3	115	20.8	3.2
946	2022	T7	2022-07-28	33	EL33	43	18.2	22.5	55	0	664	E. maxima	34	10	4								1134	31.1	139.1	10.7	6.3
947	2022	T7	2022-07-28	33	EL33	43	18.2	22.5	55	0	664	E. maxima	35	11	4								918	30.4	134	14.6	5.6
948	2022	T7	2022-07-28	33	EL33	43	18.2	22.5	55	0	664	E. maxima	36	12	4								1306	29.1	78.6	12.3	4
949	2022	T7	2022-07-28	33	EL33	43	18.2	22.5	55	0	664	NPK-Ref	37	1	1								1463	29.8	220.6	15.1	6.8
950	2022	T7	2022-07-28	33	EL33	43	18.2	22.5	55	0	664	NPK-Ref	38	2	1								1310	32.1	172.5	13.2	5
951	2022	T7	2022-07-28	33	EL33	43	18.2	22.5	55	0	664	NPK-Ref	39	3	1								1096	30.3	97.8	15.8	6.2
952	2022	T7	2022-07-28	33	EL33	43	18.2	22.5	55	0	664	NPK-Ref	40	4	2								888	31.7	161.7	18.2	10.5
953	2022	T7	2022-07-28	33	EL33	43	18.2	22.5	55	0	664	NPK-Ref	41	5	2								753	28.9	125.1	16.6	14.2
954	2022	T7	2022-07-28	33	EL33	43	18.2	22.5	55	0	664	NPK-Ref	42	6	2								664	31	114.8	17.3	4.8
955	2022	T7	2022-07-28	33	EL33	43	18.2	22.5	55	0	664	NPK-Ref	43	7	3								944	29.6	195.1	20.7	5.6
956	2022	T7	2022-07-28	33	EL33	43	18.2	22.5	55	0	664	NPK-Ref	44	8	3								596	27.6	157.7	26.4	4
957	2022	T7	2022-07-28	33	EL33	43	18.2	22.5	55	0	664	NPK-Ref	45	9	3								598	28.9	108.9	18.3	2.9
958	2022	T7	2022-07-28	33	EL33	43	18.2	22.5	55	0	664	NPK-Ref	46	10	4								878	30	273	15.9	7.1
959	2022	T7	2022-07-28	33	EL33	43	18.2	22.5	55	0	664	NPK-Ref	47	11	4								664	29.4	151.6	17.3	5
960	2022	T7	2022-07-28	33	EL33	43	18.2	22.5	55	0	664	NPK-Ref	48	12	4								1713	30.6	145.8	22	4.7
961	2022	T8	2022-07-28	33	EL33b	43	18.2	22.5	55	0	664	Control	1	1	1	13.45	4345	0.797	0.791	0.979	0.372
962	2022	T8	2022-07-28	33	EL33b	43	18.2	22.5	55	0	664	Control	2	2	1	12.9	4203	0.7745	0.644	0.124	0.33
963	2022	T8	2022-07-28	33	EL33b	43	18.2	22.5	55	0	664	Control	3	3	1	11.525	3835	0.766	0.588	-0.199	0.297
964	2022	T8	2022-07-28	33	EL33b	43	18.2	22.5	55	0	664	Control	4	4	2	10.925	3559	0.7575	0.533	-0.522	0.269
965	2022	T8	2022-07-28	33	EL33b	43	18.2	22.5	55	0	664	Control	5	5	2	12.425	3752	0.7475	0.467	-0.902	0.311
966	2022	T8	2022-07-28	33	EL33b	43	18.2	22.5	55	0	664	Control	6	6	2	9.775	3293	0.735	0.386	-1.376	0.279
967	2022	T8	2022-07-28	33	EL33b	43	18.2	22.5	55	0	664	Control	7	7	3	11.925	3564	0.7575	0.533	-0.522	0.265
968	2022	T8	2022-07-28	33	EL33b	43	18.2	22.5	55	0	664	Control	8	8	3	10.925	3803	0.7955	0.781	0.922	0.328
969	2022	T8	2022-07-28	33	EL33b	43	18.2	22.5	55	0	664	Control	9	9	3	8.55	3281	0.767	0.595	-0.161	0.265
970	2022	T8	2022-07-28	33	EL33b	43	18.2	22.5	55	0	664	Control	10	10	4	12.175	4218	0.816	0.915	1.7	0.36
971	2022	T8	2022-07-28	33	EL33b	43	18.2	22.5	55	0	664	Control	11	11	4	12.55	3625	0.7695	0.611	-0.066	0.323
972	2022	T8	2022-07-28	33	EL33b	43	18.2	22.5	55	0	664	Control	12	12	4	13.85	4477	0.793	0.765	0.827	0.353
973	2022	T8	2022-07-28	33	EL33b	43	18.2	22.5	55	0	664	A. nodosum	13	1	1	15.5	4521	0.7835	0.703	0.466	0.31
974	2022	T8	2022-07-28	33	EL33b	43	18.2	22.5	55	0	664	A. nodosum	14	2	1	13.5	4064	0.768	0.601	-0.123	0.301
975	2022	T8	2022-07-28	33	EL33b	43	18.2	22.5	55	0	664	A. nodosum	15	3	1	12.95	3770	0.7535	0.507	-0.674	0.333
976	2022	T8	2022-07-28	33	EL33b	43	18.2	22.5	55	0	664	A. nodosum	16	4	2	14.4	3904	0.756	0.523	-0.579	0.351
977	2022	T8	2022-07-28	33	EL33b	43	18.2	22.5	55	0	664	A. nodosum	17	5	2	10.8	3957	0.7985	0.801	1.036	0.373
978	2022	T8	2022-07-28	33	EL33b	43	18.2	22.5	55	0	664	A. nodosum	18	6	2	14.95	4450	0.7865	0.722	0.58	0.429
979	2022	T8	2022-07-28	33	EL33b	43	18.2	22.5	55	0	664	A. nodosum	19	7	3	10.325	3714	0.7815	0.69	0.39	0.315
980	2022	T8	2022-07-28	33	EL33b	43	18.2	22.5	55	0	664	A. nodosum	20	8	3	11.3	3569	0.7735	0.637	0.086	0.349
981	2022	T8	2022-07-28	33	EL33b	43	18.2	22.5	55	0	664	A. nodosum	21	9	3	9.7	3450	0.7785	0.67	0.276	0.311
982	2022	T8	2022-07-28	33	EL33b	43	18.2	22.5	55	0	664	A. nodosum	22	10	4	11.725	3849	0.794	0.771	0.865	0.362
983	2022	T8	2022-07-28	33	EL33b	43	18.2	22.5	55	0	664	A. nodosum	23	11	4	11.4	3454	0.767	0.595	-0.161	0.332
984	2022	T8	2022-07-28	33	EL33b	43	18.2	22.5	55	0	664	A. nodosum	24	12	4	12.625	4105	0.7915	0.755	0.77	0.32
985	2022	T8	2022-07-28	33	EL33b	43	18.2	22.5	55	0	664	E. maxima	25	1	1	9.725	4047	0.8055	0.846	1.301	0.308
986	2022	T8	2022-07-28	33	EL33b	43	18.2	22.5	55	0	664	E. maxima	26	2	1	13.1	3968	0.7635	0.572	-0.294	0.298
987	2022	T8	2022-07-28	33	EL33b	43	18.2	22.5	55	0	664	E. maxima	27	3	1	14.075	3846	0.748	0.471	-0.883	0.272
988	2022	T8	2022-07-28	33	EL33b	43	18.2	22.5	55	0	664	E. maxima	28	4	2	10.5	3801	0.758	0.536	-0.503	0.29
989	2022	T8	2022-07-28	33	EL33b	43	18.2	22.5	55	0	664	E. maxima	29	5	2	10.725	3544	0.781	0.686	0.371	0.318
990	2022	T8	2022-07-28	33	EL33b	43	18.2	22.5	55	0	664	E. maxima	30	6	2	12.875	4281	0.7925	0.761	0.808	0.312
991	2022	T8	2022-07-28	33	EL33b	43	18.2	22.5	55	0	664	E. maxima	31	7	3	10.975	3446	0.7765	0.657	0.2	0.292
992	2022	T8	2022-07-28	33	EL33b	43	18.2	22.5	55	0	664	E. maxima	32	8	3	11.65	3758	0.7845	0.709	0.504	0.346
993	2022	T8	2022-07-28	33	EL33b	43	18.2	22.5	55	0	664	E. maxima	33	9	3	12.5	3741	0.7605	0.552	-0.408	0.325
994	2022	T8	2022-07-28	33	EL33b	43	18.2	22.5	55	0	664	E. maxima	34	10	4	13.875	4331	0.787	0.725	0.599	0.424
995	2022	T8	2022-07-28	33	EL33b	43	18.2	22.5	55	0	664	E. maxima	35	11	4	14.2	4769	0.8125	0.892	1.567	0.443
996	2022	T8	2022-07-28	33	EL33b	43	18.2	22.5	55	0	664	E. maxima	36	12	4	14.35	4535	0.7995	0.807	1.073	0.382
997	2022	T8	2022-07-28	33	EL33b	43	18.2	22.5	55	0	664	NPK-Ref	37	1	1	13.95	4264	0.7895	0.742	0.694	0.368
998	2022	T8	2022-07-28	33	EL33b	43	18.2	22.5	55	0	664	NPK-Ref	38	2	1	12.775	4509	0.7845	0.709	0.504	0.306
999	2022	T8	2022-07-28	33	EL33b	43	18.2	22.5	55	0	664	NPK-Ref	39	3	1	16.825	4415	0.7995	0.807	1.073	0.362
1000	2022	T8	2022-07-28	33	EL33b	43	18.2	22.5	55	0	664	NPK-Ref	40	4	2	9.475	3603	0.7825	0.696	0.428	0.305
1001	2022	T8	2022-07-28	33	EL33b	43	18.2	22.5	55	0	664	NPK-Ref	41	5	2	8.8	3274	0.7615	0.559	-0.37	0.3
1002	2022	T8	2022-07-28	33	EL33b	43	18.2	22.5	55	0	664	NPK-Ref	42	6	2	11.25	3804	0.7845	0.709	0.504	0.351
1003	2022	T8	2022-07-28	33	EL33b	43	18.2	22.5	55	0	664	NPK-Ref	43	7	3	11.25	3048	0.767	0.595	-0.161	0.296
1004	2022	T8	2022-07-28	33	EL33b	43	18.2	22.5	55	0	664	NPK-Ref	44	8	3	9.95	3787	0.7985	0.801	1.036	0.318
1005	2022	T8	2022-07-28	33	EL33b	43	18.2	22.5	55	0	664	NPK-Ref	45	9	3	13	3767	0.779	0.673	0.295	0.382
1006	2022	T8	2022-07-28	33	EL33b	43	18.2	22.5	55	0	664	NPK-Ref	46	10	4	15.65	4573	0.7875	0.729	0.618	0.393
1007	2022	T8	2022-07-28	33	EL33b	43	18.2	22.5	55	0	664	NPK-Ref	47	11	4	12.65	3999	0.78	0.68	0.333	0.403
1008	2022	T8	2022-07-28	33	EL33b	43	18.2	22.5	55	0	664	NPK-Ref	48	12	4	11.05	4003	0.7865	0.722	0.58	0.33
1009	2022	T9	2022-08-03	34	EL33c	49	24.4	29.4	64	0.2	731	Control	1	1	1							241.8
1010	2022	T9	2022-08-03	34	EL33c	49	24.4	29.4	64	0.2	731	Control	2	2	1							358.7
1011	2022	T9	2022-08-03	34	EL33c	49	24.4	29.4	64	0.2	731	Control	3	3	1							161.4
1012	2022	T9	2022-08-03	34	EL33c	49	24.4	29.4	64	0.2	731	Control	4	4	2							297.1
1013	2022	T9	2022-08-03	34	EL33c	49	24.4	29.4	64	0.2	731	Control	5	5	2							344.1
1014	2022	T9	2022-08-03	34	EL33c	49	24.4	29.4	64	0.2	731	Control	6	6	2							212
1015	2022	T9	2022-08-03	34	EL33c	49	24.4	29.4	64	0.2	731	Control	7	7	3							304.8
1016	2022	T9	2022-08-03	34	EL33c	49	24.4	29.4	64	0.2	731	Control	8	8	3							346
1017	2022	T9	2022-08-03	34	EL33c	49	24.4	29.4	64	0.2	731	Control	9	9	3							258.8
1018	2022	T9	2022-08-03	34	EL33c	49	24.4	29.4	64	0.2	731	Control	10	10	4							255.2
1019	2022	T9	2022-08-03	34	EL33c	49	24.4	29.4	64	0.2	731	Control	11	11	4							190.5
1020	2022	T9	2022-08-03	34	EL33c	49	24.4	29.4	64	0.2	731	Control	12	12	4							279.9
1021	2022	T9	2022-08-03	34	EL33c	49	24.4	29.4	64	0.2	731	A. nodosum	13	1	1							296.1
1022	2022	T9	2022-08-03	34	EL33c	49	24.4	29.4	64	0.2	731	A. nodosum	14	2	1							381.9
1023	2022	T9	2022-08-03	34	EL33c	49	24.4	29.4	64	0.2	731	A. nodosum	15	3	1							302
1024	2022	T9	2022-08-03	34	EL33c	49	24.4	29.4	64	0.2	731	A. nodosum	16	4	2							300.9
1025	2022	T9	2022-08-03	34	EL33c	49	24.4	29.4	64	0.2	731	A. nodosum	17	5	2							178.9
1026	2022	T9	2022-08-03	34	EL33c	49	24.4	29.4	64	0.2	731	A. nodosum	18	6	2							290.2
1027	2022	T9	2022-08-03	34	EL33c	49	24.4	29.4	64	0.2	731	A. nodosum	19	7	3							132.2
1028	2022	T9	2022-08-03	34	EL33c	49	24.4	29.4	64	0.2	731	A. nodosum	20	8	3							415.7
1029	2022	T9	2022-08-03	34	EL33c	49	24.4	29.4	64	0.2	731	A. nodosum	21	9	3							330.8
1030	2022	T9	2022-08-03	34	EL33c	49	24.4	29.4	64	0.2	731	A. nodosum	22	10	4							236.7
1031	2022	T9	2022-08-03	34	EL33c	49	24.4	29.4	64	0.2	731	A. nodosum	23	11	4							392
1032	2022	T9	2022-08-03	34	EL33c	49	24.4	29.4	64	0.2	731	A. nodosum	24	12	4							191.4
1033	2022	T9	2022-08-03	34	EL33c	49	24.4	29.4	64	0.2	731	E. maxima	25	1	1							238.7
1034	2022	T9	2022-08-03	34	EL33c	49	24.4	29.4	64	0.2	731	E. maxima	26	2	1							329.8
1035	2022	T9	2022-08-03	34	EL33c	49	24.4	29.4	64	0.2	731	E. maxima	27	3	1							255
1036	2022	T9	2022-08-03	34	EL33c	49	24.4	29.4	64	0.2	731	E. maxima	28	4	2							379.5
1037	2022	T9	2022-08-03	34	EL33c	49	24.4	29.4	64	0.2	731	E. maxima	29	5	2							307
1038	2022	T9	2022-08-03	34	EL33c	49	24.4	29.4	64	0.2	731	E. maxima	30	6	2							177.7
1039	2022	T9	2022-08-03	34	EL33c	49	24.4	29.4	64	0.2	731	E. maxima	31	7	3							235.8
1040	2022	T9	2022-08-03	34	EL33c	49	24.4	29.4	64	0.2	731	E. maxima	32	8	3							324.6
1041	2022	T9	2022-08-03	34	EL33c	49	24.4	29.4	64	0.2	731	E. maxima	33	9	3							233.4
1042	2022	T9	2022-08-03	34	EL33c	49	24.4	29.4	64	0.2	731	E. maxima	34	10	4							202.1
1043	2022	T9	2022-08-03	34	EL33c	49	24.4	29.4	64	0.2	731	E. maxima	35	11	4							315.9
1044	2022	T9	2022-08-03	34	EL33c	49	24.4	29.4	64	0.2	731	E. maxima	36	12	4							363.5
1045	2022	T9	2022-08-03	34	EL33c	49	24.4	29.4	64	0.2	731	NPK-Ref	37	1	1							353.2
1046	2022	T9	2022-08-03	34	EL33c	49	24.4	29.4	64	0.2	731	NPK-Ref	38	2	1							239.9
1047	2022	T9	2022-08-03	34	EL33c	49	24.4	29.4	64	0.2	731	NPK-Ref	39	3	1							214.8
1048	2022	T9	2022-08-03	34	EL33c	49	24.4	29.4	64	0.2	731	NPK-Ref	40	4	2							223.4
1049	2022	T9	2022-08-03	34	EL33c	49	24.4	29.4	64	0.2	731	NPK-Ref	41	5	2							241.2
1050	2022	T9	2022-08-03	34	EL33c	49	24.4	29.4	64	0.2	731	NPK-Ref	42	6	2							352.5
1051	2022	T9	2022-08-03	34	EL33c	49	24.4	29.4	64	0.2	731	NPK-Ref	43	7	3							201.8
1052	2022	T9	2022-08-03	34	EL33c	49	24.4	29.4	64	0.2	731	NPK-Ref	44	8	3							299.8
1053	2022	T9	2022-08-03	34	EL33c	49	24.4	29.4	64	0.2	731	NPK-Ref	45	9	3							395.9
1054	2022	T9	2022-08-03	34	EL33c	49	24.4	29.4	64	0.2	731	NPK-Ref	46	10	4							288.9
1055	2022	T9	2022-08-03	34	EL33c	49	24.4	29.4	64	0.2	731	NPK-Ref	47	11	4							290.2
1056	2022	T9	2022-08-03	34	EL33c	49	24.4	29.4	64	0.2	731	NPK-Ref	48	12	4							183.8
1057	2022	T10	2022-08-03	34	EL34	49	24.4	29.4	64	0.2	731	Control	1	1	1	12.875	3907	0.778	0.667	0.257	0.334
1058	2022	T10	2022-08-03	34	EL34	49	24.4	29.4	64	0.2	731	Control	2	2	1	12.8	3799	0.7795	0.676	0.314	0.319
1059	2022	T10	2022-08-03	34	EL34	49	24.4	29.4	64	0.2	731	Control	3	3	1	10.95	3204	0.759	0.542	-0.465	0.296
1060	2022	T10	2022-08-03	34	EL34	49	24.4	29.4	64	0.2	731	Control	4	4	2	10.1	2730	0.7145	0.252	-2.155	0.232
1061	2022	T10	2022-08-03	34	EL34	49	24.4	29.4	64	0.2	731	Control	5	5	2	12.275	3346	0.739	0.412	-1.224	0.28
1062	2022	T10	2022-08-03	34	EL34	49	24.4	29.4	64	0.2	731	Control	6	6	2	10.425	3095	0.762	0.562	-0.351	0.264
1063	2022	T10	2022-08-03	34	EL34	49	24.4	29.4	64	0.2	731	Control	7	7	3	10.25	3334	0.738	0.405	-1.262	0.263
1064	2022	T10	2022-08-03	34	EL34	49	24.4	29.4	64	0.2	731	Control	8	8	3	9.5	3408	0.8065	0.853	1.339	0.366
1065	2022	T10	2022-08-03	34	EL34	49	24.4	29.4	64	0.2	731	Control	9	9	3	7.075	2799	0.759	0.542	-0.465	0.234
1066	2022	T10	2022-08-03	34	EL34	49	24.4	29.4	64	0.2	731	Control	10	10	4	10.975	3323	0.755	0.516	-0.617	0.285
1067	2022	T10	2022-08-03	34	EL34	49	24.4	29.4	64	0.2	731	Control	11	11	4	11.75	3076	0.7555	0.52	-0.598	0.275
1068	2022	T10	2022-08-03	34	EL34	49	24.4	29.4	64	0.2	731	Control	12	12	4	13.375	3764	0.8015	0.82	1.149	0.378
1069	2022	T10	2022-08-03	34	EL34	49	24.4	29.4	64	0.2	731	A. nodosum	13	1	1	14.45	3937	0.7855	0.716	0.542	0.331
1070	2022	T10	2022-08-03	34	EL34	49	24.4	29.4	64	0.2	731	A. nodosum	14	2	1	12.75	3611	0.764	0.575	-0.275	0.274
1071	2022	T10	2022-08-03	34	EL34	49	24.4	29.4	64	0.2	731	A. nodosum	15	3	1	13.575	3742	0.768	0.601	-0.123	0.271
1072	2022	T10	2022-08-03	34	EL34	49	24.4	29.4	64	0.2	731	A. nodosum	16	4	2	12.875	3405	0.741	0.425	-1.148	0.265
1073	2022	T10	2022-08-03	34	EL34	49	24.4	29.4	64	0.2	731	A. nodosum	17	5	2	10.25	3436	0.798	0.797	1.017	0.294
1074	2022	T10	2022-08-03	34	EL34	49	24.4	29.4	64	0.2	731	A. nodosum	18	6	2	14.625	3758	0.7815	0.69	0.39	0.356
1075	2022	T10	2022-08-03	34	EL34	49	24.4	29.4	64	0.2	731	A. nodosum	19	7	3	10.2	3351	0.7865	0.722	0.58	0.299
1076	2022	T10	2022-08-03	34	EL34	49	24.4	29.4	64	0.2	731	A. nodosum	20	8	3	10.225	3047	0.7545	0.513	-0.636	0.257
1077	2022	T10	2022-08-03	34	EL34	49	24.4	29.4	64	0.2	731	A. nodosum	21	9	3	9.15	3488	0.789	0.739	0.675	0.308
1078	2022	T10	2022-08-03	34	EL34	49	24.4	29.4	64	0.2	731	A. nodosum	22	10	4	10.775	3364	0.777	0.66	0.219	0.315
1079	2022	T10	2022-08-03	34	EL34	49	24.4	29.4	64	0.2	731	A. nodosum	23	11	4	10.725	3215	0.7305	0.356	-1.547	0.212
1080	2022	T10	2022-08-03	34	EL34	49	24.4	29.4	64	0.2	731	A. nodosum	24	12	4	12.575	3423	0.801	0.817	1.13	0.304
1081	2022	T10	2022-08-03	34	EL34	49	24.4	29.4	64	0.2	731	E. maxima	25	1	1	9.525	3683	0.8025	0.827	1.187	0.296
1082	2022	T10	2022-08-03	34	EL34	49	24.4	29.4	64	0.2	731	E. maxima	26	2	1	11.55	3320	0.7535	0.507	-0.674	0.282
1083	2022	T10	2022-08-03	34	EL34	49	24.4	29.4	64	0.2	731	E. maxima	27	3	1	12.675	3679	0.7685	0.605	-0.104	0.29
1084	2022	T10	2022-08-03	34	EL34	49	24.4	29.4	64	0.2	731	E. maxima	28	4	2	11.125	3386	0.7975	0.794	0.998	0.333
1085	2022	T10	2022-08-03	34	EL34	49	24.4	29.4	64	0.2	731	E. maxima	29	5	2	10	3320	0.8	0.81	1.092	0.332
1086	2022	T10	2022-08-03	34	EL34	49	24.4	29.4	64	0.2	731	E. maxima	30	6	2	11.5	3273	0.7925	0.761	0.808	0.334
1087	2022	T10	2022-08-03	34	EL34	49	24.4	29.4	64	0.2	731	E. maxima	31	7	3	10	2986	0.7845	0.709	0.504	0.303
1088	2022	T10	2022-08-03	34	EL34	49	24.4	29.4	64	0.2	731	E. maxima	32	8	3	10.825	3207	0.7635	0.572	-0.294	0.239
1089	2022	T10	2022-08-03	34	EL34	49	24.4	29.4	64	0.2	731	E. maxima	33	9	3	10.525	3780	0.769	0.608	-0.085	0.282
1090	2022	T10	2022-08-03	34	EL34	49	24.4	29.4	64	0.2	731	E. maxima	34	10	4	13.45	3844	0.7865	0.722	0.58	0.369
1091	2022	T10	2022-08-03	34	EL34	49	24.4	29.4	64	0.2	731	E. maxima	35	11	4	12.7	4166	0.8145	0.905	1.643	0.44
1092	2022	T10	2022-08-03	34	EL34	49	24.4	29.4	64	0.2	731	E. maxima	36	12	4	14.95	3952	0.791	0.752	0.751	0.396
1093	2022	T10	2022-08-03	34	EL34	49	24.4	29.4	64	0.2	731	NPK-Ref	37	1	1	12.95	3758	0.7835	0.703	0.466	0.346
1094	2022	T10	2022-08-03	34	EL34	49	24.4	29.4	64	0.2	731	NPK-Ref	38	2	1	12.5	4002	0.804	0.837	1.244	0.346
1095	2022	T10	2022-08-03	34	EL34	49	24.4	29.4	64	0.2	731	NPK-Ref	39	3	1	15.775	3820	0.7935	0.768	0.846	0.345
1096	2022	T10	2022-08-03	34	EL34	49	24.4	29.4	64	0.2	731	NPK-Ref	40	4	2	9.05	2996	0.776	0.654	0.181	0.278
1097	2022	T10	2022-08-03	34	EL34	49	24.4	29.4	64	0.2	731	NPK-Ref	41	5	2	9.1	3216	0.7755	0.65	0.162	0.28
1098	2022	T10	2022-08-03	34	EL34	49	24.4	29.4	64	0.2	731	NPK-Ref	42	6	2	10.95	3558	0.777	0.66	0.219	0.304
1099	2022	T10	2022-08-03	34	EL34	49	24.4	29.4	64	0.2	731	NPK-Ref	43	7	3	9.6	2783	0.7745	0.644	0.124	0.318
1100	2022	T10	2022-08-03	34	EL34	49	24.4	29.4	64	0.2	731	NPK-Ref	44	8	3	9.75	3123	0.794	0.771	0.865	0.338
1101	2022	T10	2022-08-03	34	EL34	49	24.4	29.4	64	0.2	731	NPK-Ref	45	9	3	12.25	3555	0.7595	0.546	-0.446	0.309
1102	2022	T10	2022-08-03	34	EL34	49	24.4	29.4	64	0.2	731	NPK-Ref	46	10	4	15.475	3494	0.742	0.431	-1.11	0.257
1103	2022	T10	2022-08-03	34	EL34	49	24.4	29.4	64	0.2	731	NPK-Ref	47	11	4	11.05	3868	0.807	0.856	1.358	0.402
1104	2022	T10	2022-08-03	34	EL34	49	24.4	29.4	64	0.2	731	NPK-Ref	48	12	4	11.075	3928	0.7965	0.788	0.96	0.31
1105	2022	T11	2022-08-12	34	EL34b	58	23.2	32.3	45	0	822	Control	1	1	1		4748	0.826	0.98	2.08	0.416	169.7
1106	2022	T11	2022-08-12	34	EL34b	58	23.2	32.3	45	0	822	Control	2	2	1		4291	0.8155	0.912	1.681	0.455	330.1
1107	2022	T11	2022-08-12	34	EL34b	58	23.2	32.3	45	0	822	Control	3	3	1		3768	0.812	0.889	1.548	0.374	164.2
1108	2022	T11	2022-08-12	34	EL34b	58	23.2	32.3	45	0	822	Control	4	4	2		3120	0.7895	0.742	0.694	0.315	165.9
1109	2022	T11	2022-08-12	34	EL34b	58	23.2	32.3	45	0	822	Control	5	5	2		3450	0.777	0.66	0.219	0.321	286.2
1110	2022	T11	2022-08-12	34	EL34b	58	23.2	32.3	45	0	822	Control	6	6	2		3585	0.797	0.791	0.979	0.378	176.3
1111	2022	T11	2022-08-12	34	EL34b	58	23.2	32.3	45	0	822	Control	7	7	3		3079	0.7755	0.65	0.162	0.297	272.7
1112	2022	T11	2022-08-12	34	EL34b	58	23.2	32.3	45	0	822	Control	8	8	3		3425	0.805	0.843	1.282	0.363	287.1
1113	2022	T11	2022-08-12	34	EL34b	58	23.2	32.3	45	0	822	Control	9	9	3		2802	0.7825	0.696	0.428	0.292	276.2
1114	2022	T11	2022-08-12	34	EL34b	58	23.2	32.3	45	0	822	Control	10	10	4		3355	0.7705	0.618	-0.028	0.323	228.1
1115	2022	T11	2022-08-12	34	EL34b	58	23.2	32.3	45	0	822	Control	11	11	4		3355	0.7905	0.748	0.732	0.333	245
1116	2022	T11	2022-08-12	34	EL34b	58	23.2	32.3	45	0	822	Control	12	12	4		3962	0.7945	0.775	0.884	0.355	307.1
1117	2022	T11	2022-08-12	34	EL34b	58	23.2	32.3	45	0	822	A. nodosum	13	1	1		4604	0.8165	0.918	1.719	0.392	182.6
1118	2022	T11	2022-08-12	34	EL34b	58	23.2	32.3	45	0	822	A. nodosum	14	2	1		4304	0.8165	0.918	1.719	0.439	286.5
1119	2022	T11	2022-08-12	34	EL34b	58	23.2	32.3	45	0	822	A. nodosum	15	3	1		4121	0.806	0.85	1.32	0.448	287.6
1120	2022	T11	2022-08-12	34	EL34b	58	23.2	32.3	45	0	822	A. nodosum	16	4	2		3815	0.805	0.843	1.282	0.39	308.1
1121	2022	T11	2022-08-12	34	EL34b	58	23.2	32.3	45	0	822	A. nodosum	17	5	2		3889	0.8105	0.879	1.491	0.404	165
1122	2022	T11	2022-08-12	34	EL34b	58	23.2	32.3	45	0	822	A. nodosum	18	6	2		4442	0.817	0.922	1.738	0.465	311.5
1123	2022	T11	2022-08-12	34	EL34b	58	23.2	32.3	45	0	822	A. nodosum	19	7	3		3267	0.786	0.719	0.561	0.357	317.4
1124	2022	T11	2022-08-12	34	EL34b	58	23.2	32.3	45	0	822	A. nodosum	20	8	3		3465	0.791	0.752	0.751	0.356	225.7
1125	2022	T11	2022-08-12	34	EL34b	58	23.2	32.3	45	0	822	A. nodosum	21	9	3		3527	0.8165	0.918	1.719	0.426	249.9
1126	2022	T11	2022-08-12	34	EL34b	58	23.2	32.3	45	0	822	A. nodosum	22	10	4		3727	0.819	0.935	1.814	0.38	210.2
1127	2022	T11	2022-08-12	34	EL34b	58	23.2	32.3	45	0	822	A. nodosum	23	11	4		3142	0.7595	0.546	-0.446	0.317	274.2
1128	2022	T11	2022-08-12	34	EL34b	58	23.2	32.3	45	0	822	A. nodosum	24	12	4		3628	0.809	0.869	1.434	0.397	156.1
1129	2022	T11	2022-08-12	34	EL34b	58	23.2	32.3	45	0	822	E. maxima	25	1	1		3540	0.8185	0.931	1.795	0.342	241.3
1130	2022	T11	2022-08-12	34	EL34b	58	23.2	32.3	45	0	822	E. maxima	26	2	1		3915	0.809	0.869	1.434	0.404	336.4
1131	2022	T11	2022-08-12	34	EL34b	58	23.2	32.3	45	0	822	E. maxima	27	3	1		3993	0.8025	0.827	1.187	0.436	237.2
1132	2022	T11	2022-08-12	34	EL34b	58	23.2	32.3	45	0	822	E. maxima	28	4	2		3666	0.8	0.81	1.092	0.348	375.2
1133	2022	T11	2022-08-12	34	EL34b	58	23.2	32.3	45	0	822	E. maxima	29	5	2		3347	0.7975	0.794	0.998	0.331	263.3
1134	2022	T11	2022-08-12	34	EL34b	58	23.2	32.3	45	0	822	E. maxima	30	6	2		3865	0.814	0.902	1.624	0.359	138.6
1135	2022	T11	2022-08-12	34	EL34b	58	23.2	32.3	45	0	822	E. maxima	31	7	3		3119	0.7855	0.716	0.542	0.312	259.1
1136	2022	T11	2022-08-12	34	EL34b	58	23.2	32.3	45	0	822	E. maxima	32	8	3		3333	0.793	0.765	0.827	0.381	369.4
1137	2022	T11	2022-08-12	34	EL34b	58	23.2	32.3	45	0	822	E. maxima	33	9	3		3375	0.7795	0.676	0.314	0.315	248.8
1138	2022	T11	2022-08-12	34	EL34b	58	23.2	32.3	45	0	822	E. maxima	34	10	4		3934	0.7935	0.768	0.846	0.353	121.8
1139	2022	T11	2022-08-12	34	EL34b	58	23.2	32.3	45	0	822	E. maxima	35	11	4		3995	0.8115	0.886	1.529	0.422	268.1
1140	2022	T11	2022-08-12	34	EL34b	58	23.2	32.3	45	0	822	E. maxima	36	12	4		4227	0.8175	0.925	1.757	0.493	260.2
1141	2022	T11	2022-08-12	34	EL34b	58	23.2	32.3	45	0	822	NPK-Ref	37	1	1		4268	0.8175	0.925	1.757	0.424	329.5
1142	2022	T11	2022-08-12	34	EL34b	58	23.2	32.3	45	0	822	NPK-Ref	38	2	1		4144	0.8115	0.886	1.529	0.371	200.3
1143	2022	T11	2022-08-12	34	EL34b	58	23.2	32.3	45	0	822	NPK-Ref	39	3	1		5069	0.8275	0.99	2.137	0.415	174.1
1144	2022	T11	2022-08-12	34	EL34b	58	23.2	32.3	45	0	822	NPK-Ref	40	4	2		3318	0.813	0.895	1.586	0.345	181.9
1145	2022	T11	2022-08-12	34	EL34b	58	23.2	32.3	45	0	822	NPK-Ref	41	5	2		3008	0.7985	0.801	1.036	0.332	229.1
1146	2022	T11	2022-08-12	34	EL34b	58	23.2	32.3	45	0	822	NPK-Ref	42	6	2		4011	0.8115	0.886	1.529	0.394	410.1
1147	2022	T11	2022-08-12	34	EL34b	58	23.2	32.3	45	0	822	NPK-Ref	43	7	3		3131	0.7945	0.775	0.884	0.359	173.6
1148	2022	T11	2022-08-12	34	EL34b	58	23.2	32.3	45	0	822	NPK-Ref	44	8	3		3134	0.8185	0.931	1.795	0.401	264.3
1149	2022	T11	2022-08-12	34	EL34b	58	23.2	32.3	45	0	822	NPK-Ref	45	9	3		3765	0.79	0.745	0.713	0.36	341.1
1150	2022	T11	2022-08-12	34	EL34b	58	23.2	32.3	45	0	822	NPK-Ref	46	10	4		3959	0.7965	0.788	0.96	0.391	178.5
1151	2022	T11	2022-08-12	34	EL34b	58	23.2	32.3	45	0	822	NPK-Ref	47	11	4		3702	0.803	0.83	1.206	0.358	265.7
1152	2022	T11	2022-08-12	34	EL34b	58	23.2	32.3	45	0	822	NPK-Ref	48	12	4		4027	0.8235	0.964	1.985	0.404	177.5
1153	2022	T12	2022-08-17	35	EL35	63	19.4	28.7	91	2.4	882	Control	1	1	1	13.275	4456	0.82	0.941	1.852	0.545		908	30.6	152.68	16.81	1.2
1154	2022	T12	2022-08-17	35	EL35	63	19.4	28.7	91	2.4	882	Control	2	2	1	8.875	5601	0.835	1.039	2.422	0.417		918	29.2	137.67	15	1.1
1155	2022	T12	2022-08-17	35	EL35	63	19.4	28.7	91	2.4	882	Control	3	3	1	14.95	5127	0.8295	1.003	2.213	0.43		955	31.3	195.01	20.42	1.2
1156	2022	T12	2022-08-17	35	EL35	63	19.4	28.7	91	2.4	882	Control	4	4	2	12.65	2233	0.8155	0.912	1.681	0.332		999	28.8	144.65	14.48	12.5
1157	2022	T12	2022-08-17	35	EL35	63	19.4	28.7	91	2.4	882	Control	5	5	2	12.95	2217	0.81	0.876	1.472	0.403		822	30.8	186.26	22.66	18.4
1158	2022	T12	2022-08-17	35	EL35	63	19.4	28.7	91	2.4	882	Control	6	6	2	10.925	2422	0.8185	0.931	1.795	0.458		1455	30.3	118.4	8.14	2.8
1159	2022	T12	2022-08-17	35	EL35	63	19.4	28.7	91	2.4	882	Control	7	7	3	9.65	3202	0.818	0.928	1.776	0.411		1401	27.5	171.41	12.23	4.2
1160	2022	T12	2022-08-17	35	EL35	63	19.4	28.7	91	2.4	882	Control	8	8	3	11.3	3001	0.8095	0.873	1.453	0.412		786	27.8	132.06	16.8	2.7
1161	2022	T12	2022-08-17	35	EL35	63	19.4	28.7	91	2.4	882	Control	9	9	3	12.825	2767	0.8125	0.892	1.567	0.377		767	26.8	124.7	16.26	2.7
1162	2022	T12	2022-08-17	35	EL35	63	19.4	28.7	91	2.4	882	Control	10	10	4	13.35	3574	0.817	0.922	1.738	0.408		1241	30.3	168.49	13.58	3.2
1163	2022	T12	2022-08-17	35	EL35	63	19.4	28.7	91	2.4	882	Control	11	11	4	12.55	3052	0.824	0.967	2.004	0.41		634	29.8	144.58	22.8	2.8
1164	2022	T12	2022-08-17	35	EL35	63	19.4	28.7	91	2.4	882	Control	12	12	4	15.425	2909	0.808	0.863	1.396	0.365		1543	30.8	154.65	10.02	3.1
1165	2022	T12	2022-08-17	35	EL35	63	19.4	28.7	91	2.4	882	A. nodosum	13	1	1	14.5	3616	0.825	0.974	2.042	0.355		1614	29.4	222.59	13.79	2.1
1166	2022	T12	2022-08-17	35	EL35	63	19.4	28.7	91	2.4	882	A. nodosum	14	2	1	12.625	2203	0.818	0.928	1.776	0.324		1420	30.7	200.16	14.1	0.6
1167	2022	T12	2022-08-17	35	EL35	63	19.4	28.7	91	2.4	882	A. nodosum	15	3	1	12.675	2682	0.816	0.915	1.7	0.359		912	29.4	145.28	15.93	0.8
1168	2022	T12	2022-08-17	35	EL35	63	19.4	28.7	91	2.4	882	A. nodosum	16	4	2	12.925	2357	0.806	0.85	1.32	0.475		978	27.1	212.06	21.68	1.8
1169	2022	T12	2022-08-17	35	EL35	63	19.4	28.7	91	2.4	882	A. nodosum	17	5	2	11.45	2816	0.819	0.935	1.814	0.399		1112	30	172.82	15.54	2.1
1170	2022	T12	2022-08-17	35	EL35	63	19.4	28.7	91	2.4	882	A. nodosum	18	6	2	9.75	2184	0.8185	0.931	1.795	0.333		895	28.9	208.92	23.34	2.8
1171	2022	T12	2022-08-17	35	EL35	63	19.4	28.7	91	2.4	882	A. nodosum	19	7	3	12.575	2610	0.8255	0.977	2.061	0.461		1786	30.8	153.81	8.61	3.3
1172	2022	T12	2022-08-17	35	EL35	63	19.4	28.7	91	2.4	882	A. nodosum	20	8	3	10.175	3389	0.8215	0.951	1.909	0.454		1137	28.2	134.53	11.83	1.6
1173	2022	T12	2022-08-17	35	EL35	63	19.4	28.7	91	2.4	882	A. nodosum	21	9	3	14.2	2860	0.816	0.915	1.7	0.363		1333	27.7	143.97	10.8	1.8
1174	2022	T12	2022-08-17	35	EL35	63	19.4	28.7	91	2.4	882	A. nodosum	22	10	4	9.2	3335	0.81	0.876	1.472	0.403		700	27.4	152.4	21.77	1.8
1175	2022	T12	2022-08-17	35	EL35	63	19.4	28.7	91	2.4	882	A. nodosum	23	11	4	12	2922	0.8035	0.833	1.225	0.349		1237	30.4	174.21	14.08	2
1176	2022	T12	2022-08-17	35	EL35	63	19.4	28.7	91	2.4	882	A. nodosum	24	12	4	9	2568	0.8115	0.886	1.529	0.409		646	28	158.56	24.55	2.1
1177	2022	T12	2022-08-17	35	EL35	63	19.4	28.7	91	2.4	882	E. maxima	25	1	1	10.175	4691	0.82	0.941	1.852	0.392		655	26.8	218.16	33.31	0.8
1178	2022	T12	2022-08-17	35	EL35	63	19.4	28.7	91	2.4	882	E. maxima	26	2	1	10	3443	0.8065	0.853	1.339	0.397		1175	29.2	141.24	12.02	0.6
1179	2022	T12	2022-08-17	35	EL35	63	19.4	28.7	91	2.4	882	E. maxima	27	3	1	10.55	4056	0.821	0.948	1.89	0.404		794	29.4	141.81	17.86	0.7
1180	2022	T12	2022-08-17	35	EL35	63	19.4	28.7	91	2.4	882	E. maxima	28	4	2	8.925	2298	0.8105	0.879	1.491	0.437		1285	29.5	130.78	10.18	2.4
1181	2022	T12	2022-08-17	35	EL35	63	19.4	28.7	91	2.4	882	E. maxima	29	5	2	8.2	3198	0.8285	0.997	2.175	0.401		793	29.5	165.99	20.93	4.6
1182	2022	T12	2022-08-17	35	EL35	63	19.4	28.7	91	2.4	882	E. maxima	30	6	2	10.7	3183	0.8175	0.925	1.757	0.399		1286	29.9	127.03	9.88	4.4
1183	2022	T12	2022-08-17	35	EL35	63	19.4	28.7	91	2.4	882	E. maxima	31	7	3	9.225	2754	0.8055	0.846	1.301	0.416		1015	29.3	181.16	17.85	3.1
1184	2022	T12	2022-08-17	35	EL35	63	19.4	28.7	91	2.4	882	E. maxima	32	8	3	9.45	2649	0.82	0.941	1.852	0.374		930	30.5	156.7	16.85	2.5
1185	2022	T12	2022-08-17	35	EL35	63	19.4	28.7	91	2.4	882	E. maxima	33	9	3	9.375	2967	0.8165	0.918	1.719	0.374		844	28.9	178.54	21.15	2.5
1186	2022	T12	2022-08-17	35	EL35	63	19.4	28.7	91	2.4	882	E. maxima	34	10	4	9.55	2929	0.823	0.961	1.966	0.399		955	26.7	143.03	14.98	2.8
1187	2022	T12	2022-08-17	35	EL35	63	19.4	28.7	91	2.4	882	E. maxima	35	11	4	12.3	2527	0.8175	0.925	1.757	0.406		1050	30.1	167.57	15.96	2.3
1188	2022	T12	2022-08-17	35	EL35	63	19.4	28.7	91	2.4	882	E. maxima	36	12	4	10.475	2793	0.81	0.876	1.472	0.384		1285	30.9	214.06	16.66	2.6
1189	2022	T12	2022-08-17	35	EL35	63	19.4	28.7	91	2.4	882	NPK-Ref	37	1	1	9	2906	0.803	0.83	1.206	0.434		1126	28	183.04	16.26	0.5
1190	2022	T12	2022-08-17	35	EL35	63	19.4	28.7	91	2.4	882	NPK-Ref	38	2	1	8.625	4197	0.8205	0.944	1.871	0.37		808	28.6	111.19	13.76	2
1191	2022	T12	2022-08-17	35	EL35	63	19.4	28.7	91	2.4	882	NPK-Ref	39	3	1	6.775	3550	0.824	0.967	2.004	0.462		666	29.1	213.38	32.04	1
1192	2022	T12	2022-08-17	35	EL35	63	19.4	28.7	91	2.4	882	NPK-Ref	40	4	2	8.3	2988	0.834	1.033	2.384	0.419		959	28.1	189.76	19.79	3.3
1193	2022	T12	2022-08-17	35	EL35	63	19.4	28.7	91	2.4	882	NPK-Ref	41	5	2	9.1	2384	0.813	0.895	1.586	0.444		1146	31.3	150.42	13.13	13.5
1194	2022	T12	2022-08-17	35	EL35	63	19.4	28.7	91	2.4	882	NPK-Ref	42	6	2	12	2574	0.82	0.941	1.852	0.373		1051	29.5	202.71	19.29	3.4
1195	2022	T12	2022-08-17	35	EL35	63	19.4	28.7	91	2.4	882	NPK-Ref	43	7	3	9.45	3147	0.803	0.83	1.206	0.423		1259	29.2	172.12	13.67	5.8
1196	2022	T12	2022-08-17	35	EL35	63	19.4	28.7	91	2.4	882	NPK-Ref	44	8	3	10	3075	0.8245	0.971	2.023	0.572		970	28.9	161.08	16.61	7
1197	2022	T12	2022-08-17	35	EL35	63	19.4	28.7	91	2.4	882	NPK-Ref	45	9	3	10.875	2696	0.814	0.902	1.624	0.451		1321	30.5	148.64	11.25	2.1
1198	2022	T12	2022-08-17	35	EL35	63	19.4	28.7	91	2.4	882	NPK-Ref	46	10	4	10.225	2948	0.816	0.915	1.7	0.419		944	27.2	167.61	17.75	2.4
1199	2022	T12	2022-08-17	35	EL35	63	19.4	28.7	91	2.4	882	NPK-Ref	47	11	4	7.925	2328	0.81	0.876	1.472	0.489		776	28.1	205.75	26.51	2.4
1200	2022	T12	2022-08-17	35	EL35	63	19.4	28.7	91	2.4	882	NPK-Ref	48	12	4	10.25	3310	0.816	0.915	1.7	0.466		1336	28.2	203.55	15.24	2.8

## Sheet: Reproductive
ID	Year	Param	Time	Filter	Date	EL_stage	RepDAA	Temp	maxTemp	RH	cumul_Rain	GDD	Treat	TreatHarvest	Repl	Block	TA	TA_log	pH	Brix	Brix_log	Volume	Density	BerryMass	Sugar_Berry	Sugar_Berry)log	Sugar_accu	BerryDM	BerryWater	WaterLoss	Clusters	Clustmass	Yield	Yield_g	Delta	Ratio	Ratio_log
1	2021	Repro	T0	T0	2021-09-09	35	72	19.4	27.6	95	0	862	Control	Control_2021	1	1	22	1.34242		10.4	1.017	1.204	1.15	1.39	144.994	2.161		14.8	1.18
2	2021	Repro	T0	T0	2021-09-09	35	72	19.4	27.6	95	0	862	Control	Control_2021	2	2	22.6	1.35411		9.6	0.982	1.234	1.09	1.35	129.989	2.114		14.8	1.15
3	2021	Repro	T0	T0	2021-09-09	35	72	19.4	27.6	95	0	862	Control	Control_2021	3	3	22.4	1.35025		10	1	1.201	1.18	1.42	142.76	2.155		15.4	1.2
4	2021	Repro	T0	T0	2021-09-09	35	72	19.4	27.6	95	0	862	Control	Control_2021	4	4	24	1.38021		9.6	0.982	1.376	1.05	1.44	138.976	2.143		15.5	1.22
5	2021	Repro	T0	T0	2021-09-09	35	72	19.4	27.6	95	0	862	A. nodosum	A. nodosum_2021	1	1	24	1.38021		11.4	1.057	1.456	1.07	1.56	177.992	2.25		14.3	1.34
6	2021	Repro	T0	T0	2021-09-09	35	72	19.4	27.6	95	0	862	A. nodosum	A. nodosum_2021	2	2	23.4	1.36922		10	1	1.499	1.03	1.55	155.131	2.191		14.7	1.32
7	2021	Repro	T0	T0	2021-09-09	35	72	19.4	27.6	95	0	862	A. nodosum	A. nodosum_2021	3	3	20.4	1.30963		11.7	1.068	1.424	1.09	1.56	182.676	2.262		16.3	1.31
8	2021	Repro	T0	T0	2021-09-09	35	72	19.4	27.6	95	0	862	A. nodosum	A. nodosum_2021	4	4	22.8	1.35793		10	1	1.391	1.09	1.51	151.453	2.18		15.2	1.28
9	2021	Repro	T0	T0	2021-09-09	35	72	19.4	27.6	95	0	862	E. maxima	E. maxima_2021	1	1	21.4	1.33041		11.8	1.072	1.289	1.15	1.48	175.164	2.243		15.6	1.25
10	2021	Repro	T0	T0	2021-09-09	35	72	19.4	27.6	95	0	862	E. maxima	E. maxima_2021	2	2	22.6	1.35411		10.2	1.009	1.4	1.05	1.47	150.049	2.176		14.6	1.26
11	2021	Repro	T0	T0	2021-09-09	35	72	19.4	27.6	95	0	862	E. maxima	E. maxima_2021	3	3	22.8	1.35793		8.9	0.949	1.408	1.07	1.51	134.496	2.129		14.6	1.29
12	2021	Repro	T0	T0	2021-09-09	35	72	19.4	27.6	95	0	862	E. maxima	E. maxima_2021	4	4	21.4	1.33041		11	1.041	1.417	1.11	1.57	173.586	2.24		15.6	1.33
13	2021	Repro	T0	T0	2021-09-09	36	72	19.4	27.6	95	0	862	NPK-Ref	NPK-Ref_2021	1	1	20.6	1.31387		12.5	1.097	1.322	1.2	1.59	199.346	2.3		15.5	1.34
14	2021	Repro	T0	T0	2021-09-09	35	72	19.4	27.6	95	0	862	NPK-Ref	NPK-Ref_2021	2	2	23.8	1.37658		10.3	1.013	1.478	1.08	1.59	164.606	2.216		15	1.35
15	2021	Repro	T0	T0	2021-09-09	35	72	19.4	27.6	95	0	862	NPK-Ref	NPK-Ref_2021	3	3	22.4	1.35025		8.8	0.944	1.364	1.04	1.42	125.041	2.097		14.4	1.22
16	2021	Repro	T0	T0	2021-09-09	35	72	19.4	27.6	95	0	862	NPK-Ref	NPK-Ref_2021	4	4	22	1.34242		10.8	1.033	1.226	1.14	1.4	151.293	2.18		15.8	1.18
17	2021	Repro	T1	T2	2021-09-30	36	93	9.9	13.4	94	14	965	Control	Control_2021	1	1	12.256	1.08835	3.2	15.5	1.19	1.467	1.14	1.68	260.8	2.416	5.51	20.8	1.33	0.696571
18	2021	Repro	T1	T2	2021-09-30	37	93	9.9	13.4	94	14	965	Control	Control_2021	2	2	12.928	1.11153	3.18	16.1	1.207	1.601	1.15	1.84	296.8	2.472	7.94	20.2	1.47	1.51486
19	2021	Repro	T1	T2	2021-09-30	36	93	9.9	13.4	94	14	965	Control	Control_2021	3	3	11.616	1.06506	3.21	15	1.176	1.823	1.08	1.97	295.7	2.471	7.28	21.2	1.55	1.67162
20	2021	Repro	T1	T2	2021-09-30	36	93	9.9	13.4	94	14	965	Control	Control_2021	4	4	13.216	1.1211	3.15	14.3	1.155	1.57	1.1	1.72	247.1	2.393	5.15	19.3	1.39	0.815429
21	2021	Repro	T1	T2	2021-09-30	37	93	9.9	13.4	94	14	965	A. nodosum	A. nodosum_2021	1	1	15.488	1.19	3.23	17.3	1.238	1.746	1.12	1.95	339.1	2.53	7.67	21	1.54	0.969429
22	2021	Repro	T1	T2	2021-09-30	37	93	9.9	13.4	94	14	965	A. nodosum	A. nodosum_2021	2	2	12.992	1.11368	3.11	17.3	1.238	1.774	1.09	1.94	336.6	2.527	8.64	21.2	1.53	0.983667
23	2021	Repro	T1	T2	2021-09-30	37	93	9.9	13.4	94	14	965	A. nodosum	A. nodosum_2021	3	3	12.832	1.10829	3.1	16.1	1.207	1.619	1.08	1.75	283.3	2.452	4.79	20.9	1.38	0.373952
24	2021	Repro	T1	T2	2021-09-30	36	93	9.9	13.4	94	14	965	A. nodosum	A. nodosum_2021	4	4	12.288	1.08948	3.2	15.8	1.199	1.647	1.09	1.79	284.1	2.453	6.32	20.3	1.43	0.695952
25	2021	Repro	T1	T2	2021-09-30	37	93	9.9	13.4	94	14	965	E. maxima	E. maxima_2021	1	1	13.44	1.1284	3.27	16.5	1.217	1.516	1.17	1.78	294.3	2.469	5.67	20.3	1.42	0.807333
26	2021	Repro	T1	T2	2021-09-30	37	93	9.9	13.4	94	14	965	E. maxima	E. maxima_2021	2	2	12.928	1.11153	3.24	16.5	1.217	1.779	1.1	1.96	324.1	2.511	8.29	20.3	1.56	1.46067
27	2021	Repro	T1	T2	2021-09-30	36	93	9.9	13.4	94	14	965	E. maxima	E. maxima_2021	3	3	10.208	1.00894	3.33	14.4	1.158	1.643	1.09	1.79	258.9	2.413	5.92	19.6	1.44	0.712476
28	2021	Repro	T1	T2	2021-09-30	37	93	9.9	13.4	94	14	965	E. maxima	E. maxima_2021	4	4	12.576	1.09954	3.19	16	1.204	1.572	1.13	1.78	285.9	2.456	5.35	21.1	1.4	0.37781
29	2021	Repro	T1	T2	2021-09-30	37	93	9.9	13.4	94	14	965	NPK-Ref	NPK-Ref_2021	1	1	14.4	1.15836	3.16	17.8	1.25	1.925	1.1	2.12	379.2	2.579	8.56	21.4	1.67	1.537
30	2021	Repro	T1	T2	2021-09-30	37	93	9.9	13.4	94	14	965	NPK-Ref	NPK-Ref_2021	2	2	14.208	1.15253	3.11	17	1.23	1.594	1.11	1.77	302.4	2.481	6.56	21.1	1.4	0.214429
31	2021	Repro	T1	T2	2021-09-30	36	93	9.9	13.4	94	14	965	NPK-Ref	NPK-Ref_2021	3	3	12.672	1.10285	3.26	14.2	1.152	1.85	1.07	1.99	282.858	2.452	7.52	19.6	1.6	1.83067
32	2021	Repro	T1	T2	2021-09-30	36	93	9.9	13.4	94	14	965	NPK-Ref	NPK-Ref_2021	4	4	12	1.07918	3.17	15.7	1.196	1.488	1.11	1.65	259.722	2.415	5.16	21.1	1.3	0.585952
33	2021	Repro	T2	T3	2021-10-13	37	106	7.7	11.7	100	26.2	982	Control	Control_2021	1	1	10.043	1.00186	3.19	18.5	1.267	1.49	1.16	1.73	320.5	2.506	4.59	22	1.35	0.144923
34	2021	Repro	T2	T3	2021-10-13	37	106	7.7	11.7	100	26.2	982	Control	Control_2021	2	2	11.389	1.05649	3.32	16.7	1.223	2	1.08	2.16	361.4	2.558	4.97	21.2	1.7	1.79815
35	2021	Repro	T2	T3	2021-10-13	37	106	7.7	11.7	100	26.2	982	Control	Control_2021	3	3	12.85	1.1089	3.22	17.7	1.248	1.526	1.09	1.66	294.5	2.469	-0.09	22	1.29	-1.98123
36	2021	Repro	T2	T3	2021-10-13	37	106	7.7	11.7	100	26.2	982	Control	Control_2021	4	4	10.848	1.03535	3.12	17	1.23	1.562	1.11	1.74	296.9	2.473	3.83	21.6	1.36	-0.183692
37	2021	Repro	T2	T3	2021-10-13	37	106	7.7	11.7	100	26.2	982	A. nodosum	A. nodosum_2021	1	1	10.274	1.01174	3.21	18.1	1.258	1.762	1.08	1.91	346.9	2.54	0.6	22.2	1.49	-0.419385
38	2021	Repro	T2	T3	2021-10-13	37	106	7.7	11.7	100	26.2	982	A. nodosum	A. nodosum_2021	2	2	11.614	1.06498	3.32	18.9	1.276	1.596	1.19	1.89	358.7	2.555	1.7	22.7	1.46	-0.521154
39	2021	Repro	T2	T3	2021-10-13	37	106	7.7	11.7	100	26.2	982	A. nodosum	A. nodosum_2021	3	3	12.625	1.10123	3.21	17.8	1.25	1.761	1.11	1.96	349.5	2.543	5.09	20	1.57	1.41346
40	2021	Repro	T2	T3	2021-10-13	37	106	7.7	11.7	100	26.2	982	A. nodosum	A. nodosum_2021	4	4	11.584	1.06386	3.05	19.3	1.286	1.481	1.2	1.77	343.5	2.536	4.57	23	1.36	-0.490231
41	2021	Repro	T2	T3	2021-10-13	37	106	7.7	11.7	100	26.2	982	E. maxima	E. maxima_2021	1	1	10.346	1.01477	3.16	18.6	1.27	1.459	1.2	1.75	326.6	2.514	2.48	22.2	1.36	-0.439692
42	2021	Repro	T2	T3	2021-10-13	37	106	7.7	11.7	100	26.2	982	E. maxima	E. maxima_2021	2	2	11.614	1.06498	3.19	17.9	1.253	1.615	1.1	1.78	319.9	2.505	-0.32	22	1.39	-1.33631
43	2021	Repro	T2	T3	2021-10-13	37	106	7.7	11.7	100	26.2	982	E. maxima	E. maxima_2021	3	3	12.363	1.09212	3.22	18.2	1.26	1.598	1.11	1.77	323.1	2.509	4.94	22.3	1.38	-0.491308
44	2021	Repro	T2	T3	2021-10-13	37	106	7.7	11.7	100	26.2	982	E. maxima	E. maxima_2021	4	4	10.128	1.00552	3.18	17	1.23	1.753	1.11	1.94	331.1	2.52	3.48	22.4	1.51	0.777077
45	2021	Repro	T2	T3	2021-10-13	37	106	7.7	11.7	100	26.2	982	NPK-Ref	NPK-Ref_2021	1	1	10.488	1.02069	3.17	18.8	1.274	1.807	1.09	1.97	371.2	2.57	-0.62	22.2	1.53	-1.02815
46	2021	Repro	T2	T3	2021-10-13	37	106	7.7	11.7	100	26.2	982	NPK-Ref	NPK-Ref_2021	2	2	11.239	1.05073	3.24	18	1.255	1.67	1.12	1.86	336.6	2.527	2.63	21.8	1.45	0.446077
47	2021	Repro	T2	T3	2021-10-13	37	106	7.7	11.7	100	26.2	982	NPK-Ref	NPK-Ref_2021	3	3	12.738	1.1051	3.12	15.5	1.19	1.573	1.11	1.75	271.701	2.434	-0.86	20.4	1.39	-1.592
48	2021	Repro	T2	T3	2021-10-13	37	106	7.7	11.7	100	26.2	982	NPK-Ref	NPK-Ref_2021	4	4	12.976	1.11314	2.99	19.5	1.29	1.782	1.13	2.01	393.778	2.595	10.31	22.6	1.56	1.953
49	2021	Repro	T3	T5	2021-10-27	38	120	11.7	14.2	100	0	995	Control	Control_2021	1	1	10.56	1.02366	3.05	20.7	1.316	1.422	1.17	1.67	346	2.539	1.82	23.5	1.28	-0.513214	13	127	1.632	1632
50	2021	Repro	T3	T5	2021-10-27	38	120	11.7	14.2	100	0	995	Control	Control_2021	2	2	10.42	1.01787	3.21	20.5	1.312	1.491	1.14	1.7	350.1	2.544	-0.81	21.8	1.33	-2.662	14	131	1.605	1605
51	2021	Repro	T3	T5	2021-10-27	38	120	11.7	14.2	100	0	995	Control	Control_2021	3	3	9.8	0.991226	3.24	20.2	1.305	1.382	1.11	1.53	310.7	2.492	1.16	21.9	1.19	-0.713357	13	120	1.545	1545
52	2021	Repro	T3	T5	2021-10-27	38	120	11.7	14.2	100	0	995	Control	Control_2021	4	4	9.97	0.998695	3.1	20.6	1.314	1.488	1.23	1.84	379.6	2.579	5.91	23	1.42	0.376	12	132	1.647	1647
53	2021	Repro	T3	T5	2021-10-27	38	120	11.7	14.2	100	0	995	A. nodosum	A. nodosum_2021	1	1	10.84	1.03503	3.09	21.1	1.324	1.576	1.13	1.79	378.3	2.578	2.24	23.8	1.36	-0.871429	12	96	1.128	1128
54	2021	Repro	T3	T5	2021-10-27	38	120	11.7	14.2	100	0	995	A. nodosum	A. nodosum_2021	2	2	10.23	1.00988	3.2	20.6	1.314	1.554	1.12	1.74	359.2	2.555	0.04	22.8	1.34	-0.840643	11	123	1.362	1362
55	2021	Repro	T3	T5	2021-10-27	37	120	11.7	14.2	100	0	995	A. nodosum	A. nodosum_2021	3	3	10.27	1.01157	3.2	19.6	1.292	1.604	1.13	1.82	357.1	2.553	0.54	22.6	1.41	-1.138	10	149	1.515	1515
56	2021	Repro	T3	T5	2021-10-27	38	120	11.7	14.2	100	0	995	A. nodosum	A. nodosum_2021	4	4	10.33	1.0141	3.08	20.2	1.305	1.469	1.18	1.73	351.3	2.546	0.56	22.9	1.33	-0.207643	14	129	1.783	1783
57	2021	Repro	T3	T5	2021-10-27	38	120	11.7	14.2	100	0	995	E. maxima	E. maxima_2021	1	1	10.86	1.03583	3.05	21.3	1.328	1.525	1.14	1.73	370.1	2.568	3.11	23.6	1.32	-0.284143	12	104	1.302	1302
58	2021	Repro	T3	T5	2021-10-27	37	120	11.7	14.2	100	0	995	E. maxima	E. maxima_2021	2	2	10.57	1.02407	3.1	19.7	1.294	1.392	1.12	1.57	309.4	2.491	-0.75	22.3	1.22	-1.20364	14	111	1.502	1502
59	2021	Repro	T3	T5	2021-10-27	38	120	11.7	14.2	100	0	995	E. maxima	E. maxima_2021	3	3	9.9	0.995635	3.21	21	1.322	1.413	1.21	1.71	359.6	2.556	2.61	21.8	1.34	-0.271929	16	120	1.907	1907
60	2021	Repro	T3	T5	2021-10-27	38	120	11.7	14.2	100	0	995	E. maxima	E. maxima_2021	4	4	10.21	1.00903	3.11	21.4	1.33	1.722	1.15	1.99	426.1	2.63	6.79	23.1	1.53	0.177643	12	128	1.458	1458
61	2021	Repro	T3	T5	2021-10-27	38	120	11.7	14.2	100	0	995	NPK-Ref	NPK-Ref_2021	1	1	10.55	1.02325	3.07	21.4	1.33	1.515	1.17	1.78	381.6	2.582	0.74	24.1	1.35	-1.29743	13	115	1.605	1605
62	2021	Repro	T3	T5	2021-10-27	38	120	11.7	14.2	100	0	995	NPK-Ref	NPK-Ref_2021	2	2	10.04	1.00173	3.17	22.2	1.346	1.68	1.13	1.9	422.2	2.626	6.11	22.7	1.47	0.101286	13	105	1.403	1403
63	2021	Repro	T3	T5	2021-10-27	37	120	11.7	14.2	100	0	995	NPK-Ref	NPK-Ref_2021	3	3	10.05	1.00217	3.2	19.4	1.288	1.51	1.15	1.74	339.027	2.53	4.81	22.7	1.35	-0.342714	11	141	1.683	1683
64	2021	Repro	T3	T5	2021-10-27	38	120	11.7	14.2	100	0	995	NPK-Ref	NPK-Ref_2021	4	4	10.59	1.0249	3.04	21.6	1.334	1.565	1.15	1.8	390.616	2.592	-0.23	24.1	1.37	-1.35386	9	111	1.047	1047
	2021	Repro	TH										Control	Control_2021	1	1															17	117.941	2.005	2005
	2021	Repro	TH										Control	Control_2021	2	1															11	131.818	1.45	1450
	2021	Repro	TH										Control	Control_2021	3	1															11	130.909	1.44	1440
	2021	Repro	TH										Control	Control_2021	4	2															10	148	1.48	1480
	2021	Repro	TH										Control	Control_2021	5	2															20	70.5	1.41	1410
	2021	Repro	TH										Control	Control_2021	6	2															11	175	1.925	1925
	2021	Repro	TH										Control	Control_2021	7	3															13	125.769	1.635	1635
	2021	Repro	TH										Control	Control_2021	8	3															20	104.75	2.095	2095
	2021	Repro	TH										Control	Control_2021	9	3															7	129.286	0.905	905
	2021	Repro	TH										Control	Control_2021	10	4															11	110.455	1.215	1215
	2021	Repro	TH										Control	Control_2021	11	4															14	156.429	2.19	2190
	2021	Repro	TH										Control	Control_2021	12	4															12	127.917	1.535	1535
	2021	Repro	TH										A. nodosum	A. nodosum_2021	1	1															8	76.875	0.615	615
	2021	Repro	TH										A. nodosum	A. nodosum_2021	2	1															10	120.5	1.205	1205
	2021	Repro	TH										A. nodosum	A. nodosum_2021	3	1															17	92.0588	1.565	1565
	2021	Repro	TH										A. nodosum	A. nodosum_2021	4	2															9	88.8889	0.8	800
	2021	Repro	TH										A. nodosum	A. nodosum_2021	5	2															12	196.25	2.355	2355
	2021	Repro	TH										A. nodosum	A. nodosum_2021	6	2															11	84.5455	0.93	930
	2021	Repro	TH										A. nodosum	A. nodosum_2021	7	3															10	134.5	1.345	1345
	2021	Repro	TH										A. nodosum	A. nodosum_2021	8	3															14	144.643	2.025	2025
	2021	Repro	TH										A. nodosum	A. nodosum_2021	9	3															7	167.857	1.175	1175
	2021	Repro	TH										A. nodosum	A. nodosum_2021	10	4															14	157.857	2.21	2210
	2021	Repro	TH										A. nodosum	A. nodosum_2021	11	4															15	126.333	1.895	1895
	2021	Repro	TH										A. nodosum	A. nodosum_2021	12	4															12	103.75	1.245	1245
	2021	Repro	TH										E. maxima	E. maxima_2021	1	1															15	122	1.83	1830
	2021	Repro	TH										E. maxima	E. maxima_2021	2	1															9	98.3333	0.885	885
	2021	Repro	TH										E. maxima	E. maxima_2021	3	1															13	91.5385	1.19	1190
	2021	Repro	TH										E. maxima	E. maxima_2021	4	2															12	100.833	1.21	1210
	2021	Repro	TH										E. maxima	E. maxima_2021	5	2															18	106.389	1.915	1915
	2021	Repro	TH										E. maxima	E. maxima_2021	6	2															11	125.455	1.38	1380
	2021	Repro	TH										E. maxima	E. maxima_2021	7	3															16	84.0625	1.345	1345
	2021	Repro	TH										E. maxima	E. maxima_2021	8	3															18	158.889	2.86	2860
	2021	Repro	TH										E. maxima	E. maxima_2021	9	3															13	116.538	1.515	1515
	2021	Repro	TH										E. maxima	E. maxima_2021	10	4															10	165.5	1.655	1655
	2021	Repro	TH										E. maxima	E. maxima_2021	11	4															12	106.25	1.275	1275
	2021	Repro	TH										E. maxima	E. maxima_2021	12	4															13	111.154	1.445	1445
	2021	Repro	TH										NPK-Ref	NPK-Ref_2021	1	1															16	133.125	2.13	2130
	2021	Repro	TH										NPK-Ref	NPK-Ref_2021	2	1															14	139.643	1.955	1955
	2021	Repro	TH										NPK-Ref	NPK-Ref_2021	3	1															10	73	0.73	730
	2021	Repro	TH										NPK-Ref	NPK-Ref_2021	4	2															13	109.615	1.425	1425
	2021	Repro	TH										NPK-Ref	NPK-Ref_2021	5	2															12	105.417	1.265	1265
	2021	Repro	TH										NPK-Ref	NPK-Ref_2021	6	2															15	101.333	1.52	1520
	2021	Repro	TH										NPK-Ref	NPK-Ref_2021	7	3															14	142.5	1.995	1995
	2021	Repro	TH										NPK-Ref	NPK-Ref_2021	8	3															7	101.429	0.71	710
	2021	Repro	TH										NPK-Ref	NPK-Ref_2021	9	3															13	180.385	2.345	2345
	2021	Repro	TH										NPK-Ref	NPK-Ref_2021	10	4															9	119.444	1.075	1075
	2021	Repro	TH										NPK-Ref	NPK-Ref_2021	11	4															12	112.5	1.35	1350
	2021	Repro	TH										NPK-Ref	NPK-Ref_2021	12	4															7	102.143	0.715	715
481	2022	Repro	T0	T0	2022-08-17	35	63	19.4	28.7	91	2.4	882	Control	Control_2022	1	1	26.61	1.42504	2.64	9.9	0.996	1.19	1.16	1.3795	137	2.137		15.1	1.17
482	2022	Repro	T0	T0	2022-08-17	35	63	19.4	28.7	91	2.4	882	Control	Control_2022	2	2	24.7	1.3927	2.65	9.7	0.987	1.1	1.09	1.2085	117.6	2.07		14.6	1.03
483	2022	Repro	T0	T0	2022-08-17	35	63	19.4	28.7	91	2.4	882	Control	Control_2022	3	3	20.56	1.31302	2.67	11.6	1.064	1.19	1.1	1.317	153.2	2.185		16	1.11
484	2022	Repro	T0	T0	2022-08-17	35	63	19.4	28.7	91	2.4	882	Control	Control_2022	4	4	25.62	1.40858	2.61	9.7	0.987	1.22	1.11	1.349	131.2	2.118		15	1.15
485	2022	Repro	T0	T0	2022-08-17	35	63	19.4	28.7	91	2.4	882	A. nodosum	A. nodosum_2022	1	1	21.75	1.33746	2.65	11.6	1.064	1.34	1.11	1.4785	172	2.236		14.8	1.26
486	2022	Repro	T0	T0	2022-08-17	35	63	19.4	28.7	91	2.4	882	A. nodosum	A. nodosum_2022	2	2	28.38	1.45301	2.65	8.2	0.914	1.23	1.11	1.3565	111.6	2.048		13.9	1.17
487	2022	Repro	T0	T0	2022-08-17	35	63	19.4	28.7	91	2.4	882	A. nodosum	A. nodosum_2022	3	3	23.09	1.36342	2.61	10.7	1.029	1.19	1.1	1.3095	140.5	2.148		14.8	1.12
488	2022	Repro	T0	T0	2022-08-17	35	63	19.4	28.7	91	2.4	882	A. nodosum	A. nodosum_2022	4	4	22.74	1.35679	2.65	11.2	1.049	1.34	1.07	1.4375	161.5	2.208		15.9	1.21
489	2022	Repro	T0	T0	2022-08-17	35	63	19.4	28.7	91	2.4	882	E. maxima	E. maxima_2022	1	1	23.52	1.37144	2.65	11.2	1.049	1.47	1.11	1.639	184.1	2.265		16.2	1.37
490	2022	Repro	T0	T0	2022-08-17	35	63	19.4	28.7	91	2.4	882	E. maxima	E. maxima_2022	2	2	24.31	1.38578	2.66	11.1	1.045	1.32	1.06	1.4035	156.3	2.194		13.9	1.21
491	2022	Repro	T0	T0	2022-08-17	35	63	19.4	28.7	91	2.4	882	E. maxima	E. maxima_2022	3	3	23.75	1.37566	2.68	9.7	0.987	1.23	1.06	1.3045	126.9	2.103		15	1.11
492	2022	Repro	T0	T0	2022-08-17	35	63	19.4	28.7	91	2.4	882	E. maxima	E. maxima_2022	4	4	23.7	1.37475	2.68	11.2	1.049	1.37	1.1	1.505	169.1	2.228		15.8	1.27
493	2022	Repro	T0	T0	2022-08-17	35	63	19.4	28.7	91	2.4	882	NPK-Ref	NPK-Ref_2022	1	1	21.1	1.32428	2.72	12.9	1.111	1.48	1.11	1.639	212.1	2.327		15.9	1.38
494	2022	Repro	T0	T0	2022-08-17	35	63	19.4	28.7	91	2.4	882	NPK-Ref	NPK-Ref_2022	2	2	22.6	1.35411	2.67	11.4	1.057	1.22	1.11	1.354	154.8	2.19		15.4	1.15
495	2022	Repro	T0	T0	2022-08-17	35	63	19.4	28.7	91	2.4	882	NPK-Ref	NPK-Ref_2022	3	3	28.41	1.45347	2.58	9	0.954	1.28	1.07	1.3675	123.4	2.091		14.1	1.17
496	2022	Repro	T0	T0	2022-08-17	35	63	19.4	28.7	91	2.4	882	NPK-Ref	NPK-Ref_2022	4	4	27.06	1.43233	2.59	9.9	0.996	1.25	1.08	1.354	134.4	2.128		15.2	1.15
497	2022	Repro	T1	T1	2022-08-25	36	71	24.2	33.2	60	0	965	Control	Control_2022	1	1	17.2	1.23553	2.58	13.4	1.127	1.15	1.09	1.254	168.5	2.227	3.938	18.1	1.03	-1.802
498	2022	Repro	T1	T1	2022-08-25	36	71	24.2	33.2	60	0	965	Control	Control_2022	2	2	17.08	1.23249	2.63	13.1	1.117	1.44	1.12	1.6165	212.4	2.327	11.85	19.6	1.3	3.345
499	2022	Repro	T1	T1	2022-08-25	36	71	24.2	33.2	60	0	965	Control	Control_2022	3	3	15.74	1.197	2.58	14.1	1.149	1.55	1.07	1.6665	235.7	2.372	10.313	19.2	1.35	3.003
500	2022	Repro	T1	T1	2022-08-25	36	71	24.2	33.2	60	0	965	Control	Control_2022	4	4	18.48	1.2667	2.52	12.7	1.104	1.36	1.08	1.469	187.1	2.272	6.988	18.6	1.2	0.614
501	2022	Repro	T1	T1	2022-08-25	36	71	24.2	33.2	60	0	965	A. nodosum	A. nodosum_2022	1	1	16.39	1.21458	2.53	14	1.146	1.47	1.1	1.616	226.9	2.356	6.863	19.7	1.3	0.475
502	2022	Repro	T1	T1	2022-08-25	36	71	24.2	33.2	60	0	965	A. nodosum	A. nodosum_2022	2	2	16.75	1.22401	2.55	13.7	1.137	1.48	1.1	1.631	224.1	2.35	14.063	18.5	1.33	2.016
503	2022	Repro	T1	T1	2022-08-25	36	71	24.2	33.2	60	0	965	A. nodosum	A. nodosum_2022	3	3	24.64	1.39164	2.55	14.1	1.149	1.51	1.12	1.696	239.9	2.38	12.425	18.9	1.38	3.247
504	2022	Repro	T1	T1	2022-08-25	36	71	24.2	33.2	60	0	965	A. nodosum	A. nodosum_2022	4	4	17.67	1.24724	2.58	13.8	1.14	1.42	1.11	1.5785	218.5	2.339	7.125	19	1.28	0.871
505	2022	Repro	T1	T1	2022-08-25	36	71	24.2	33.2	60	0	965	E. maxima	E. maxima_2022	1	1	18.15	1.25888	2.57	11.9	1.076	1.63	1.1	1.793	214	2.33	3.738	19.2	1.45	0.941
506	2022	Repro	T1	T1	2022-08-25	36	71	24.2	33.2	60	0	965	E. maxima	E. maxima_2022	2	2	19.32	1.28601	2.53	13.3	1.124	1.51	1.05	1.595	212.8	2.328	7.063	18.9	1.29	1.064
507	2022	Repro	T1	T1	2022-08-25	36	71	24.2	33.2	60	0	965	E. maxima	E. maxima_2022	3	3	18.16	1.25912	2.56	12.3	1.09	1.18	1.11	1.309	161.5	2.208	4.325	17.2	1.08	-0.312
508	2022	Repro	T1	T1	2022-08-25	36	71	24.2	33.2	60	0	965	E. maxima	E. maxima_2022	4	4	16.96	1.22943	2.77	14.8	1.17	1.38	1.11	1.5305	227.2	2.356	7.263	20	1.22	-0.535
509	2022	Repro	T1	T1	2022-08-25	36	71	24.2	33.2	60	0	965	NPK-Ref	NPK-Ref_2022	1	1	18.17	1.25935	2.55	14.2	1.152	1.78	1.12	2.0015	285.1	2.455	9.125	20	1.6	2.785
510	2022	Repro	T1	T1	2022-08-25	36	71	24.2	33.2	60	0	965	NPK-Ref	NPK-Ref_2022	2	2	15.79	1.19838	2.58	13.6	1.134	1.28	1.1	1.414	192.9	2.285	4.763	19	1.15	-0.002
511	2022	Repro	T1	T1	2022-08-25	36	71	24.2	33.2	60	0	965	NPK-Ref	NPK-Ref_2022	3	3	18.31	1.26269	2.55	13.2	1.121	1.29	1.09	1.4085	186.5	2.271	7.888	18.4	1.15	-0.317
512	2022	Repro	T1	T1	2022-08-25	36	71	24.2	33.2	60	0	965	NPK-Ref	NPK-Ref_2022	4	4	18.46	1.26623	2.7	14.7	1.167	1.19	1.17	1.3875	204.6	2.311	8.775	19.2	1.12	-0.339
513	2022	Repro	T2	T3	2022-09-05	37	82	22	27.2	57	0	1067	Control	Control_2022	1	1	10.52	1.02202	2.94	18.7	1.272	1.41	1.12	1.5775	295.9	2.471	11.582	21.4	1.24	1.935
514	2022	Repro	T2	T3	2022-09-05	37	82	22	27.2	57	0	1067	Control	Control_2022	2	2	11.59	1.06408	2.85	18	1.255	1.55	1.1	1.71	308.7	2.49	8.755	21.3	1.35	0.419
515	2022	Repro	T2	T3	2022-09-05	37	82	22	27.2	57	0	1067	Control	Control_2022	3	3	10.44	1.0187	2.88	18.7	1.272	1.49	1.1	1.6355	306.8	2.487	6.464	21.8	1.28	-0.614
516	2022	Repro	T2	T3	2022-09-05	37	82	22	27.2	57	0	1067	Control	Control_2022	4	4	10.39	1.01662	2.9	17.9	1.253	1.52	1.1	1.67	299.8	2.477	10.245	21.8	1.31	1.002
517	2022	Repro	T2	T3	2022-09-05	37	82	22	27.2	57	0	1067	A. nodosum	A. nodosum_2022	1	1	11.95	1.07737	2.85	18.3	1.262	1.75	1.13	1.97	361.6	2.558	12.245	21.6	1.54	2.244
518	2022	Repro	T2	T3	2022-09-05	37	82	22	27.2	57	0	1067	A. nodosum	A. nodosum_2022	2	2	11.13	1.0465	2.88	18.5	1.267	1.65	1.08	1.79	332.1	2.521	9.818	21.5	1.41	0.69
519	2022	Repro	T2	T3	2022-09-05	37	82	22	27.2	57	0	1067	A. nodosum	A. nodosum_2022	3	3	12.06	1.08135	2.82	18.7	1.272	1.46	1.09	1.5925	298.7	2.475	5.345	22.1	1.24	-1.226
520	2022	Repro	T2	T3	2022-09-05	37	82	22	27.2	57	0	1067	A. nodosum	A. nodosum_2022	4	4	12.95	1.11227	2.86	17.8	1.25	1.51	1.15	1.734	309.6	2.491	8.282	21.2	1.37	0.798
521	2022	Repro	T2	T3	2022-09-05	37	82	22	27.2	57	0	1067	E. maxima	E. maxima_2022	1	1	10.04	1.00173	2.88	19	1.279	1.55	1.19	1.8415	350.9	2.545	12.445	22.4	1.43	-0.179
522	2022	Repro	T2	T3	2022-09-05	37	82	22	27.2	57	0	1067	E. maxima	E. maxima_2022	2	2	11.23	1.05038	2.89	18.6	1.27	1.55	1.1	1.6975	316.7	2.501	9.445	22.2	1.32	0.246
523	2022	Repro	T2	T3	2022-09-05	37	82	22	27.2	57	0	1067	E. maxima	E. maxima_2022	3	3	11.12	1.0461	2.87	17.2	1.236	1.48	1.11	1.6425	283.4	2.452	11.082	20.9	1.3	1.958
524	2022	Repro	T2	T3	2022-09-05	37	82	22	27.2	57	0	1067	E. maxima	E. maxima_2022	4	4	12.04	1.08063	2.9	17.5	1.243	1.55	1.11	1.7165	301.3	2.479	6.736	22.1	1.34	1.025
525	2022	Repro	T2	T3	2022-09-05	37	82	22	27.2	57	0	1067	NPK-Ref	NPK-Ref_2022	1	1	12.28	1.0892	2.88	19.3	1.286	1.82	1.09	1.9765	382.6	2.583	8.864	21.9	1.54	-0.523
526	2022	Repro	T2	T3	2022-09-05	37	82	22	27.2	57	0	1067	NPK-Ref	NPK-Ref_2022	2	2	9.97	0.998695	2.86	18.9	1.276	1.64	1.09	1.7935	340	2.531	13.373	22.7	1.39	2.191
527	2022	Repro	T2	T3	2022-09-05	37	82	22	27.2	57	0	1067	NPK-Ref	NPK-Ref_2022	3	3	10.72	1.03019	2.9	18.4	1.265	1.74	1.15	1.988	366.9	2.565	16.4	21.9	1.55	3.666
528	2022	Repro	T2	T3	2022-09-05	37	82	22	27.2	57	0	1067	NPK-Ref	NPK-Ref_2022	4	4	12.58	1.09968	2.85	18.4	1.265	1.41	1.11	1.565	288.8	2.461	7.655	21	1.24	1.048
529	2022	Repro	T3	T4	2022-09-22	38	99	10.8	17.2	79	0.4	1138	Control	Control_2022	1	1	9.34	0.970347	2.99	20.3	1.307	1.49	1.17	1.741	354.5	2.55	3.447	23.2	1.34	0.572
530	2022	Repro	T3	T4	2022-09-22	37	99	10.8	17.2	79	0.4	1138	Control	Control_2022	2	2	9.18	0.962843	2.93	19.8	1.297	1.47	1.15	1.694	336.4	2.527	1.629	23.3	1.3	-0.273
531	2022	Repro	T3	T4	2022-09-22	38	99	10.8	17.2	79	0.4	1138	Control	Control_2022	3	3	8.87	0.947924	2.93	20	1.301	1.7	1.15	1.962	393.6	2.595	5.106	23.3	1.5	1.329
532	2022	Repro	T3	T4	2022-09-22	37	99	10.8	17.2	79	0.4	1138	Control	Control_2022	4	4	9.72	0.987666	2.93	19.6	1.292	1.69	1.15	1.9415	381.7	2.582	4.818	23.1	1.49	1.1
533	2022	Repro	T3	T4	2022-09-22	38	99	10.8	17.2	79	0.4	1138	A. nodosum	A. nodosum_2022	1	1	9.55	0.980003	2.89	20.1	1.303	2.08	1.11	2.3035	464.4	2.667	6.047	22.6	1.78	1.403
534	2022	Repro	T3	T4	2022-09-22	37	99	10.8	17.2	79	0.4	1138	A. nodosum	A. nodosum_2022	2	2	10.2	1.0086	2.86	19.3	1.286	1.66	1.17	1.954	378.3	2.578	2.718	22.6	1.51	0.631
535	2022	Repro	T3	T4	2022-09-22	38	99	10.8	17.2	79	0.4	1138	A. nodosum	A. nodosum_2022	3	3	9.33	0.969882	2.89	20.4	1.31	1.54	1.2	1.8515	378.8	2.578	4.712	23.8	1.41	1.002
536	2022	Repro	T3	T4	2022-09-22	37	99	10.8	17.2	79	0.4	1138	A. nodosum	A. nodosum_2022	4	4	9.53	0.979093	2.97	19.9	1.299	1.67	1.19	1.9905	397.3	2.599	5.159	23	1.53	0.978
537	2022	Repro	T3	T4	2022-09-22	38	99	10.8	17.2	79	0.4	1138	E. maxima	E. maxima_2022	1	1	9.76	0.98945	2.88	20.1	1.303	1.62	1.19	1.925	388.1	2.589	2.188	23.3	1.48	0.279
538	2022	Repro	T3	T4	2022-09-22	37	99	10.8	17.2	79	0.4	1138	E. maxima	E. maxima_2022	2	2	9.31	0.96895	2.94	18.8	1.274	1.89	1.14	2.1595	407.2	2.61	5.324	22.6	1.67	2.064
539	2022	Repro	T3	T4	2022-09-22	37	99	10.8	17.2	79	0.4	1138	E. maxima	E. maxima_2022	3	3	8.98	0.953276	2.97	19.5	1.29	1.64	1.13	1.861	364	2.561	4.741	22.7	1.44	0.82
540	2022	Repro	T3	T4	2022-09-22	37	99	10.8	17.2	79	0.4	1138	E. maxima	E. maxima_2022	4	4	9.93	0.996949	2.96	19.5	1.29	1.63	1.17	1.9155	374.6	2.574	4.312	22.8	1.48	0.833
541	2022	Repro	T3	T4	2022-09-22	38	99	10.8	17.2	79	0.4	1138	NPK-Ref	NPK-Ref_2022	1	1	9.83	0.992554	2.95	20.5	1.312	1.92	1.15	2.204	453.2	2.656	4.153	22.2	1.71	1.006
542	2022	Repro	T3	T4	2022-09-22	38	99	10.8	17.2	79	0.4	1138	NPK-Ref	NPK-Ref_2022	2	2	9.45	0.975432	2.93	20.3	1.307	1.67	1.18	1.9615	399.4	2.601	3.494	22.8	1.51	0.752
543	2022	Repro	T3	T4	2022-09-22	37	99	10.8	17.2	79	0.4	1138	NPK-Ref	NPK-Ref_2022	3	3	9.1	0.959041	2.95	19.8	1.297	1.63	1.21	1.967	390.6	2.592	1.394	22.8	1.52	-0.201
544	2022	Repro	T3	T4	2022-09-22	38	99	10.8	17.2	79	0.4	1138	NPK-Ref	NPK-Ref_2022	4	4	9.51	0.978181	2.98	20.5	1.312	1.73	1.15	1.998	410.8	2.614	7.176	23.7	1.52	1.695
545	2022	Repro	T4	T5	2022-10-07	38	114	11	17.2	84	1	1160	Control	Control_2022	1	1	8.01	0.903633	2.92	20.8	1.318	1.56	1.14	1.7755	370.4	2.569	1.06	23.6	1.36	0.129	11	122	1.191	1191	-0.270221	0.729779	-0.136808
546	2022	Repro	T4	T5	2022-10-07	38	114	11	17.2	84	1	1160	Control	Control_2022	2	2	6.48	0.811575	2.93	21.3	1.328	1.51	1.1	1.666	355.9	2.551	1.3	23.2	1.28	-0.132	18	142	2.603	2603	0.621807	1.62181	0.209999
547	2022	Repro	T4	T5	2022-10-07	38	114	11	17.2	84	1	1160	Control	Control_2022	3	3	6.63	0.821514	2.95	21.5	1.332	1.47	1.1	1.6075	346.6	2.54	-3.133	23.8	1.22	-1.866	18	111	1.968	1968	0.273786	1.27379	0.105097
548	2022	Repro	T4	T5	2022-10-07	38	114	11	17.2	84	1	1160	Control	Control_2022	4	4	7.75	0.889302	3.03	21	1.322	1.83	1.08	1.9845	418	2.621	2.42	23.5	1.52	0.168	16	152	2.464	2464	0.496053	1.49605	0.174947
549	2022	Repro	T4	T5	2022-10-07	38	114	11	17.2	84	1	1160	A. nodosum	A. nodosum_2022	1	1	8.38	0.923244	2.91	20.7	1.316	1.9	1.14	2.1715	450.8	2.654	-0.907	23.3	1.67	-0.782	20	171	3.515	3515	2.11613	3.11613	0.493616
550	2022	Repro	T4	T5	2022-10-07	38	114	11	17.2	84	1	1160	A. nodosum	A. nodosum_2022	2	2	11	1.04532	2.87	18.9	1.276	1.61	1.07	1.7345	328.8	2.517	-3.3	21.9	1.35	-1.052	7	132	0.815	815	-0.401615	0.598385	-0.223019
551	2022	Repro	T4	T5	2022-10-07	38	114	11	17.2	84	1	1160	A. nodosum	A. nodosum_2022	3	3	6.66	0.823474	2.96	21.8	1.338	1.65	1.09	1.8005	393.7	2.595	0.993	24	1.37	-0.283	18	134	2.431	2431	0.60462	1.60462	0.205372
552	2022	Repro	T4	T5	2022-10-07	38	114	11	17.2	84	1	1160	A. nodosum	A. nodosum_2022	4	4	7.22	0.858537	3.05	21.4	1.33	1.75	1.1	1.91	410	2.613	0.847	23.5	1.46	-0.477	17	125	2.109	2109	0.182838	1.18284	0.0729252
553	2022	Repro	T4	T5	2022-10-07	38	114	11	17.2	84	1	1160	E. maxima	E. maxima_2022	1	1	6.9	0.838849	2.95	21.4	1.33	1.62	1.08	1.7485	375.3	2.574	-0.853	23.7	1.33	-0.949	18	180	3.127	3127	1.40169	2.40169	0.380517
554	2022	Repro	T4	T5	2022-10-07	38	114	11	17.2	84	1	1160	E. maxima	E. maxima_2022	2	2	7.19	0.856729	2.9	20.6	1.314	1.59	1.09	1.7255	356.5	2.552	-3.38	23.2	1.33	-2.308	11	100	1.148	1148	-0.235686	0.764314	-0.116728
555	2022	Repro	T4	T5	2022-10-07	38	114	11	17.2	84	1	1160	E. maxima	E. maxima_2022	3	3	7.37	0.867467	3	20.8	1.318	1.66	1.09	1.8165	379	2.579	1	23.6	1.39	-0.338	23	128	2.921	2921	0.531725	1.53173	0.185181
556	2022	Repro	T4	T5	2022-10-07	38	114	11	17.2	84	1	1160	E. maxima	E. maxima_2022	4	4	8.32	0.920123	3.03	21.2	1.326	1.83	1.07	1.9605	416.9	2.62	2.82	23.6	1.5	0.127	18	145	2.66	2660	0.824417	1.82442	0.261124
557	2022	Repro	T4	T5	2022-10-07	38	114	11	17.2	84	1	1160	NPK-Ref	NPK-Ref_2022	1	1	7.4	0.869232	2.95	21.5	1.332	1.81	1.09	1.9685	424.5	2.628	-1.913	23.5	1.51	-1.392	18	132	2.492	2492	0.552648	1.55265	0.191073
558	2022	Repro	T4	T5	2022-10-07	38	114	11	17.2	84	1	1160	NPK-Ref	NPK-Ref_2022	2	2	7.68	0.885361	2.92	21.2	1.326	1.48	1.15	1.7055	362.7	2.56	-2.447	23.5	1.3	-1.397	18	138	2.459	2459	0.752673	1.75267	0.243701
559	2022	Repro	T4	T5	2022-10-07	38	114	11	17.2	84	1	1160	NPK-Ref	NPK-Ref_2022	3	3	8.75	0.942008	2.93	20.5	1.312	1.77	1.12	1.9785	406.8	2.609	1.08	23.4	1.52	-0.02	14	142	2	2000	0.188354	1.18835	0.0749459
560	2022	Repro	T4	T5	2022-10-07	38	114	11	17.2	84	1	1160	NPK-Ref	NPK-Ref_2022	4	4	7.38	0.868056	3.06	21.9	1.34	1.69	1.09	1.8435	404.9	2.607	-0.393	24.6	1.39	-0.897	19	170	3.319	3319	2.17001	3.17001	0.501061
	2022	Repro	TH										Control	Control_2022	1	1															5	157.8	0.789	789	-0.606484	0.393516	-0.405037
	2022	Repro	TH										Control	Control_2022	2	1															16	99.25	1.588	1588	0.0951724	1.09517	0.0394825
	2022	Repro	TH										Control	Control_2022	3	1															11	108.727	1.196	1196	-0.169444	0.830556	-0.0806313
	2022	Repro	TH										Control	Control_2022	4	2															18	198.444	3.572	3572	1.41351	2.41351	0.38265
	2022	Repro	TH										Control	Control_2022	5	2															21	114.286	2.4	2400	0.702128	1.70213	0.230992
	2022	Repro	TH										Control	Control_2022	6	2															16	114.75	1.836	1836	-0.0462338	0.953766	-0.0205581
	2022	Repro	TH										Control	Control_2022	7	3															14	112.857	1.58	1580	-0.0336391	0.966361	-0.0148607
	2022	Repro	TH										Control	Control_2022	8	3															15	105.733	1.586	1586	-0.242959	0.757041	-0.120881
	2022	Repro	TH										Control	Control_2022	9	3															24	114.042	2.737	2737	2.02431	3.02431	0.480626
	2022	Repro	TH										Control	Control_2022	10	4															9	117.889	1.061	1061	-0.126749	0.873251	-0.0588609
	2022	Repro	TH										Control	Control_2022	11	4															18	225	4.05	4050	0.849315	1.84932	0.267011
	2022	Repro	TH										Control	Control_2022	12	4															20	114	2.28	2280	0.485342	1.48534	0.171826
	2022	Repro	TH										A. nodosum	A. nodosum_2022	1	1															24	183.958	4.415	4415	6.17886	7.17886	0.856056
	2022	Repro	TH										A. nodosum	A. nodosum_2022	2	1															24	183.125	4.395	4395	2.6473	3.6473	0.561972
	2022	Repro	TH										A. nodosum	A. nodosum_2022	3	1															12	144.583	1.735	1735	0.108626	1.10863	0.0447851
	2022	Repro	TH										A. nodosum	A. nodosum_2022	4	2															3	178.667	0.536	536	-0.33	0.67	-0.173925
	2022	Repro	TH										A. nodosum	A. nodosum_2022	5	2															8	131.875	1.055	1055	-0.552017	0.447983	-0.348738
	2022	Repro	TH										A. nodosum	A. nodosum_2022	6	2															10	85.4	0.854	854	-0.0817204	0.91828	-0.0370251
	2022	Repro	TH										A. nodosum	A. nodosum_2022	7	3															16	136.5	2.184	2184	0.623792	1.62379	0.21053
	2022	Repro	TH										A. nodosum	A. nodosum_2022	8	3															16	138.562	2.217	2217	0.0948148	1.09481	0.0393407
	2022	Repro	TH										A. nodosum	A. nodosum_2022	9	3															23	125.783	2.893	2893	1.46213	2.46213	0.391311
	2022	Repro	TH										A. nodosum	A. nodosum_2022	10	4															19	141.579	2.69	2690	0.217195	1.21719	0.08536
	2022	Repro	TH										A. nodosum	A. nodosum_2022	11	4															16	125.75	2.012	2012	0.0617414	1.06174	0.0260188
	2022	Repro	TH										A. nodosum	A. nodosum_2022	12	4															15	108.267	1.624	1624	0.304418	1.30442	0.115417
	2022	Repro	TH										E. maxima	E. maxima_2022	1	1															9	186.556	1.679	1679	-0.0825137	0.917486	-0.0374004
	2022	Repro	TH										E. maxima	E. maxima_2022	2	1															23	147.696	3.397	3397	2.83842	3.83842	0.584152
	2022	Repro	TH										E. maxima	E. maxima_2022	3	1															21	205.048	4.306	4306	2.61849	3.61849	0.558527
	2022	Repro	TH										E. maxima	E. maxima_2022	4	2															8	108.75	0.87	870	-0.280992	0.719008	-0.143266
	2022	Repro	TH										E. maxima	E. maxima_2022	5	2															16	108.938	1.743	1743	-0.0898172	0.910183	-0.0408714
	2022	Repro	TH										E. maxima	E. maxima_2022	6	2															10	83.1	0.831	831	-0.397826	0.602174	-0.220278
	2022	Repro	TH										E. maxima	E. maxima_2022	7	3															27	130.074	3.512	3512	1.61115	2.61115	0.416832
	2022	Repro	TH										E. maxima	E. maxima_2022	8	3															22	99.5455	2.19	2190	-0.234266	0.765734	-0.115922
	2022	Repro	TH										E. maxima	E. maxima_2022	9	3															20	153	3.06	3060	1.0198	2.0198	0.305309
	2022	Repro	TH										E. maxima	E. maxima_2022	10	4															24	179	4.296	4296	1.59577	2.59577	0.414266
	2022	Repro	TH										E. maxima	E. maxima_2022	11	4															13	134.538	1.749	1749	0.371765	1.37176	0.13728
	2022	Repro	TH										E. maxima	E. maxima_2022	12	4															16	120.875	1.934	1934	0.338408	1.33841	0.126589
	2022	Repro	TH										NPK-Ref	NPK-Ref_2022	1	1															21	155.238	3.26	3260	0.530516	1.53052	0.184838
	2022	Repro	TH										NPK-Ref	NPK-Ref_2022	2	1															14	102.429	1.434	1434	-0.266496	0.733504	-0.134598
	2022	Repro	TH										NPK-Ref	NPK-Ref_2022	3	1															20	139.1	2.782	2782	2.81096	3.81096	0.581034
	2022	Repro	TH										NPK-Ref	NPK-Ref_2022	4	2															19	168.421	3.2	3200	1.24561	2.24561	0.351335
	2022	Repro	TH										NPK-Ref	NPK-Ref_2022	5	2															18	125.778	2.264	2264	0.789723	1.78972	0.252786
	2022	Repro	TH										NPK-Ref	NPK-Ref_2022	6	2															16	119.5	1.912	1912	0.257895	1.25789	0.0996443
	2022	Repro	TH										NPK-Ref	NPK-Ref_2022	7	3															19	131.053	2.49	2490	0.24812	1.24812	0.0962564
	2022	Repro	TH										NPK-Ref	NPK-Ref_2022	8	3															9	120.556	1.085	1085	0.528169	1.52817	0.184171
	2022	Repro	TH										NPK-Ref	NPK-Ref_2022	9	3															14	173.286	2.426	2426	0.0345416	1.03454	0.0147479
	2022	Repro	TH										NPK-Ref	NPK-Ref_2022	10	4															23	209.957	4.829	4829	3.49209	4.49209	0.652449
	2022	Repro	TH										NPK-Ref	NPK-Ref_2022	11	4															20	123.35	2.467	2467	0.827407	1.82741	0.261835
	2022	Repro	TH										NPK-Ref	NPK-Ref_2022	12	4															15	177.4	2.661	2661	2.72168	3.72168	0.570739
